# Supplementary material for: Exploring functional dysconnectivity in schizophrenia: alterations in eigenvector centrality mapping and insights into related genes from transcriptional profiles
Source: Schizophrenia (Heidelb). 2024 Mar 15;10(1):37. doi: 10.1038/s41537-024-00457-1 (PMC10943118; doi:10.1038/s41537-024-00457-1)
Supplement: Supplementary file 2 — Supplementary Tables [file 41537_2024_457_MOESM2_ESM.xlsx]

## Sheet: Table S1
Table S1. Demographic information of each donor from the AHBA dataset.
Donor ID	Race	Sex	Age	Hemisphere	Number of tissue samples
H0351.2001	Black/African American	Male	24	L + R	946
H0351.2002	Black/African American	Male	39	L + R	893
H0351.1009	White/Caucasian	Male	57	L	363
H0351.1012	White/Caucasian	Male	31	L	529
H0351.1015	Hispanic	Female	49	L	470
H0351.1016	White/Caucasian	Male	55	L	501
Abbreviations: AHBA, Allen Human Brain Atlas; L, left; R, right.

## Sheet: Table S2
Table S2. Demographic information for both individuals with schizophrenia and healthy controls in discovery and replication datasets.
Datasets	Center	Demographics	SCZ	HC	P
Discovery	TMUGH	Age	34.19±8.44	34.15±10.82	0.98
		Sex (female/male)	42/49	45/46	0.66
		mean FD_Jenkinson	0.06±0.04	0.06±0.03	0.16
		Race	Chinese Han: 91	Chinese Han: 91	-
Replication	BrainGluSchi	Age	35.42±14.21	38.74±12.33	0.14
		Sex (female/male)	6/51	27/48	0.001
		mean FD_Jenkinson	0.19±0.11	0.20±0.10	0.72
		Race	American Indian or Alaska Native: 3 Asian: 2 Black or African American: 5 Native Hawaiian or Other Pacific Isl: 1 White: 46	American Indian or Alaska Native: 3 Asian: 3 Black or African American: 7 White: 62	-
	COBRE	Age	37.42±13.00	39.17±12.24	0.41
		Sex (female/male)	13/51	21/55	0.31
		mean FD_Jenkinson	0.23±0.10	0.18±0.09	0.004
		Race	American Indian or Alaska Native: 2 Asian: 2 Black or African American: 3 Native Hawaiian or Other Pacific Isl: 1 White: 55 Missing: 1	American Indian or Alaska Native: 1 Black or African American: 8 White: 67	-
	NMorphCH	Age	33.78±6.62	29.35±7.61	0.02
		Sex (female/male)	7/25	15/16	0.03
		mean FD_Jenkinson	0.05±0.02	0.12±0.08	0
		Race	Caucasian: 9 African-American: 11 Asian/Pacific Isl: 1 More than one race: 2 Missing: 9	Caucasian: 11 African-American: 4 Asian/Pacific Isl: 3 Other: 2 Missing: 11	-
Abbreviations: HC, healthy controls; SCZ, schizophrenia.

## Sheet: Table S3
Table S3. Brain regions exhibiting significant ECM alterations in schizophrenia in the discovery stage.
Cluster index	Peak MNI coordinate			Peak intensity (t statistics)	Number of voxels	AAL Atlas Label
	x	y	z
1	-57	-9	-3	-6.7955	7491	Postcentral_L/Postcentral_R/Precentral_R/Precentral_L/Temporal_Sup_R/Temporal_Mid_R/Temporal_Mid_L/Temporal_Sup_L/Temporal_Pole_Sup_L/Insula_R/Insula_L/Occipital_Mid_L/Occipital_Inf_L/Temporal_Pole_Sup_R/Temporal_Pole_Mid_R
2	-33	-72	-48	5.4646	1094	Cerebelum_Crus2_L/Cerebelum_Crus1_L/Cerebelum_Crus2_R/Cerebelum_Crus1_R
3	39	18	45	4.8687	953	Frontal_Mid_R/Frontal_Sup_R
4	24	-48	-3	-4.4399	469	Lingual_R/Calcarine_R/Cerebelum_4_5_R
5	51	-48	51	4.5743	447	Parietal_Inf_R
6	-51	-51	48	5.0212	432	Parietal_Inf_L
7	3	-9	0	4.9858	398	Thalamus_R/Thalamus_L
8	51	-66	0	-3.8319	179	Occipital_Inf_R
9	-51	45	12	5.0322	174	Frontal_Inf_Tri_L/Frontal_Mid_L
10	21	-87	33	-3.2937	115	Occipital_Sup_R
11	-15	-69	15	-3.3905	90	Calcarine_L
Abbreviations: ECM, eigenvector centrality mapping; MNI, montreal neurological institute.

## Sheet: Table S4
Table S4. Brain regions exhibiting significant ECM alterations in schizophrenia in the replication stage.
Cluster index	Peak MNI coordinate			Peak intensity (t statistics)	Number of voxels	AAL Atlas Label
	x	y	z
1	-51	-27	0	-4.9698	1132	Temporal_Mid_L/Temporal_Sup_L/Temporal_Pole_Sup_L/Insula_L
2	63	-36	-3	-6.1356	976	Temporal_Sup_R/Temporal_Mid_R/Insula_R
3	-15	3	18	5.0747	943	Caudate_L/Caudate_R/Thalamus_R/Thalamus_L
4	-18	12	66	5.0706	137	Frontal_Sup_L/Frontal_Mid_L
5	-21	36	-15	4.8974	94	Frontal_Mid_Orb_L
6	27	21	60	4.8283	74	Frontal_Sup_R
7	18	36	-15	4.9069	73	Frontal_Sup_Orb_R
8	51	12	-18	-4.5086	69	Temporal_Pole_Sup_R
9	3	-15	39	-4.6548	60	Cingulum_Mid_L/Cingulum_Mid_R
Abbreviations: ECM, eigenvector centrality mapping; MNI, montreal neurological institute.

## Sheet: Table S5
Table S5. Genes whose expression levels were significantly higher within the ECM-altered regions in individuals with schizophrenia than in other gray matter regions.
Gene symbol	P value	z-statistics
TLL1	5.81e-20	9.14787
MGP	1.03e-18	8.8314
FOXP1	3.41e-17	8.43151
GABRE	5.92e-17	8.36677
CNNM4	1.04e-14	7.7344
CD52	8.71e-14	7.45913
ISLR	9.34e-14	7.44996
NR2F2	1.06e-13	7.43355
SLC17A8	2.53e-13	7.31727
NRN1L	2.8e-13	7.30344
SYNPR	9.2e-13	7.14198
NRAP	1.13e-12	7.11409
TNFRSF11A	3.79e-12	6.94495
NPPA	8.68e-12	6.82679
NR2F1	1.31e-11	6.76728
SMIM32	1.56e-11	6.74255
STUM	4.58e-11	6.58387
PDZRN3	6.4e-11	6.53406
TP53I3	2.28e-10	6.34091
MEI1	3.75e-10	6.26423
STMN1	4.77e-10	6.22654
SLF1	5.07e-10	6.21703
RETREG1	5.78e-10	6.19643
GSG1L	6.2e-10	6.18522
NECAB2	8.88e-10	6.1284
CYP1B1	9.38e-10	6.11957
TNNT1	1.03e-09	6.10429
SLC22A9	1.09e-09	6.09593
GALNT14	1.52e-09	6.04182
PNPLA7	1.6e-09	6.03378
HLF	1.91e-09	6.00565
RGS12	2.01e-09	5.99733
BSN	2.21e-09	5.9816
CUX1	5.39e-09	5.83469
LTK	7.44e-09	5.7807
COL13A1	7.69e-09	5.77521
LARP6	8.12e-09	5.76592
OGT	8.92e-09	5.75002
PPP1R12B	1.19e-08	5.70079
CHRM3	1.57e-08	5.65336
KIRREL2	1.58e-08	5.65234
CAPN13	2.16e-08	5.59881
TCAP	2.59e-08	5.56689
WNT2B	3.19e-08	5.53067
CSGALNACT1	3.99e-08	5.49151
CACNA1C	4.34e-08	5.47657
PARP2	4.7e-08	5.46247
UNC5B_AS1	6.23e-08	5.41194
VASN	7.46e-08	5.37968
ANKRD65	9.57e-08	5.33463
PRPH2	9.58e-08	5.33446
PCDHB14	9.98e-08	5.32716
C5orf30	1.13e-07	5.30396
FOXP2	1.3e-07	5.27928
PRELID2	1.44e-07	5.26038
KCNA4	1.6e-07	5.24057
CPLX3	1.62e-07	5.2387
CDH12	1.97e-07	5.20203
AK5	2e-07	5.19943
LRRTM2	2.01e-07	5.19852
DONSON	2.14e-07	5.18715
MGAT5B	2.17e-07	5.18438
OLFML2B	2.61e-07	5.14957
TINCR	2.89e-07	5.13044
RAB33A	3.58e-07	5.08986
CAMKV	3.74e-07	5.08172
LRRC7	3.83e-07	5.07713
SQLE	3.96e-07	5.07068
RASL10A	4.07e-07	5.06587
FANCL	4.07e-07	5.06547
ADCY7	4.09e-07	5.06468
ZNF436	4.47e-07	5.04759
CAMK2N1	4.57e-07	5.0434
PHYHIPL	4.84e-07	5.03254
PLEKHA1	4.95e-07	5.02807
CDH1	4.97e-07	5.02747
USP43	5.26e-07	5.01646
SLC22A10	5.4e-07	5.01148
ICAM5	5.6e-07	5.00452
FAP	5.71e-07	5.00074
ANXA1	6.67e-07	4.97079
PAX8_AS1	6.75e-07	4.96842
EPOP	6.95e-07	4.96264
A1BG_AS1	8.21e-07	4.93022
ZNF826P	8.68e-07	4.91952
ARAP2	8.75e-07	4.91788
HTR2C	9.63e-07	4.89905
TRABD2A	9.93e-07	4.89298
SPOCK1	1e-06	4.89094
MYB	1.01e-06	4.88887
ARNTL	1.07e-06	4.87826
KANSL3	1.17e-06	4.86049
UHRF2	1.18e-06	4.8584
CPNE4	1.21e-06	4.85465
USP11	1.24e-06	4.8498
ARPP19	1.28e-06	4.84301
MIR4697HG	1.31e-06	4.83887
NPY1R	1.34e-06	4.83389
ACTN1	1.4e-06	4.82439
RTN4R	1.45e-06	4.81861
TMEM107	1.45e-06	4.81856
KLHL4	1.58e-06	4.80045
P2RX7	1.61e-06	4.797
RYBP	2.01e-06	4.75234
CPNE5	2.12e-06	4.74119
SLC26A4	2.18e-06	4.73629
GABRA5	2.37e-06	4.71918
CHRM2	2.51e-06	4.70726
STYK1	2.76e-06	4.68767
LINC01106	2.82e-06	4.68353
CHSY3	2.84e-06	4.68197
RPS6KA4	2.84e-06	4.68177
RASIP1	3e-06	4.67085
WAC_AS1	3e-06	4.67074
TNNI3	3.07e-06	4.66627
SPCS3	3.13e-06	4.66191
Abbreviation: ECM, eigenvector centrality mapping.

## Sheet: Table S6
Table S6. Genes whose expression levels were significantly lower within the ECM-altered regions in individuals with schizophrenia than in other gray matter regions.
Gene symbol	P value	z-statistics
FABP5	1.85e-19	-9.02167
PRRX1	7.11e-19	-8.87317
FABP5P3	5.08e-18	-8.65155
HSPB8	2.57e-17	-8.46451
CHST8	3.05e-16	-8.17141
NRP1	1.27e-15	-7.99739
SMCO4	2.47e-15	-7.91505
SH3BGRL	1.46e-14	-7.69116
GYG2	1.89e-14	-7.65823
ANKRD29	4.82e-14	-7.53683
ZIC1	6.53e-14	-7.49705
CDK2AP1	3.02e-13	-7.29365
VSTM1	3.74e-13	-7.26453
PRKCA	4.42e-13	-7.24204
CTSZ	8.52e-13	-7.15251
RESP18	3.46e-12	-6.95749
RBKS	4.34e-12	-6.9258
LGI2	6.18e-12	-6.87543
CSDC2	6.79e-12	-6.86202
LBH	9.81e-12	-6.80922
ALDOC	1.51e-11	-6.74657
SKAP1	2.12e-11	-6.69773
ANKRD42	2.94e-11	-6.64951
GPR143	3.64e-11	-6.61816
PACSIN2	4.04e-11	-6.60271
NR3C2	4.66e-11	-6.58126
PSMD12	4.89e-11	-6.57424
WDFY3_AS2	5.32e-11	-6.56157
C2orf40	5.57e-11	-6.55478
FANK1	7.16e-11	-6.51725
ERICH1	8.63e-11	-6.48913
IGLON5	1.18e-10	-6.44204
MX1	1.19e-10	-6.44102
CCDC96	1.48e-10	-6.40712
NTPCR	1.49e-10	-6.40678
MCF2L_AS1	1.97e-10	-6.36383
LAMTOR1	2.14e-10	-6.35059
RHBDL3	3.33e-10	-6.28251
AVEN	3.79e-10	-6.26253
CASC10	3.9e-10	-6.25794
RHOF	3.96e-10	-6.25551
KCNN2	4.97e-10	-6.22008
ZNF219	5.27e-10	-6.2108
PTPN14	5.6e-10	-6.20118
VEGFA	6.3e-10	-6.18285
ODC1	7.12e-10	-6.16343
DBX2	8.2e-10	-6.14102
RNF128	8.48e-10	-6.13565
NDUFAF2	8.62e-10	-6.13304
ZIC4	1.06e-09	-6.10039
IDH3A	1.39e-09	-6.05704
SERGEF	1.52e-09	-6.04233
PPP1R3D	1.54e-09	-6.04046
C11orf96	1.63e-09	-6.03078
ISCU	1.67e-09	-6.0271
OLFM2	2.04e-09	-5.99484
TRAF3	2.28e-09	-5.97679
IL6R	2.28e-09	-5.97651
CLEC2L	2.66e-09	-5.9511
TMEM229B	3.38e-09	-5.91199
AKAP12	3.47e-09	-5.90752
GPR26	3.84e-09	-5.89094
RPS19BP1	3.87e-09	-5.88947
MOB3C	4.44e-09	-5.867
TMEM191A	5.47e-09	-5.8322
TCERG1L	5.69e-09	-5.82574
GNAS	6.71e-09	-5.79807
TFAM	8.15e-09	-5.76536
HS6ST2	8.21e-09	-5.76406
HMGN5	8.52e-09	-5.75778
TAF12	9.55e-09	-5.73848
CHST9	9.81e-09	-5.73406
POU3F1	1.03e-08	-5.72586
FBXL15	1.22e-08	-5.69705
TMEM35A	1.34e-08	-5.68087
UNC119	1.37e-08	-5.67656
ATP2C2	1.39e-08	-5.67487
STK17A	1.47e-08	-5.66547
G0S2	1.58e-08	-5.6524
CHCHD4	1.86e-08	-5.62416
TMEM201	1.94e-08	-5.61703
SPHK2	2.19e-08	-5.5962
IPW	2.37e-08	-5.58239
ARG2	2.51e-08	-5.57272
PTH1R	2.61e-08	-5.56547
TPGS2	2.62e-08	-5.56485
FNDC4	2.81e-08	-5.55263
GSAP	2.82e-08	-5.55217
SLC40A1	3.1e-08	-5.53548
FAM216A	3.26e-08	-5.52682
BCAS4	3.3e-08	-5.5245
C2orf72	3.35e-08	-5.52229
ISCA2	3.41e-08	-5.51878
MRPS28	3.75e-08	-5.50214
ACOT13	3.84e-08	-5.49796
ACYP2	3.89e-08	-5.49569
PPTC7	3.9e-08	-5.4953
CXCL12	4.02e-08	-5.48998
GTF2B	4.49e-08	-5.47028
FAM43A	4.68e-08	-5.46293
GLRX5	4.71e-08	-5.46185
JAK1	5.08e-08	-5.4485
RIMKLB	5.17e-08	-5.44544
ZNF124	5.4e-08	-5.43763
PHF23	5.4e-08	-5.43752
EMB	5.54e-08	-5.4331
LINC01351	6.05e-08	-5.41743
PROS1	6.08e-08	-5.41658
GTF2A2	6.28e-08	-5.41058
HSBP1L1	6.29e-08	-5.41035
ZCCHC9	6.69e-08	-5.39926
HECA	6.77e-08	-5.39711
CD59	7.22e-08	-5.38556
MRPS6	7.24e-08	-5.38511
NEBL	7.51e-08	-5.37855
SDHD	7.68e-08	-5.37447
MRPL47	7.74e-08	-5.373
LOC100128239	7.85e-08	-5.37062
TMEM61	8.15e-08	-5.36372
PTTG2	8.73e-08	-5.35138
DPCD	9.06e-08	-5.34459
BAG2	9.08e-08	-5.34419
PROCA1	9.53e-08	-5.33542
CD6	9.96e-08	-5.32742
BEND7	1.03e-07	-5.32082
GMFG	1.05e-07	-5.31799
STON1	1.06e-07	-5.31556
STARD3NL	1.06e-07	-5.31539
CLEC11A	1.13e-07	-5.30469
SHISA6	1.14e-07	-5.30215
LMO2	1.16e-07	-5.2992
SPRY4	1.22e-07	-5.28986
FH	1.22e-07	-5.28981
GFRA2	1.25e-07	-5.28641
OSGIN2	1.31e-07	-5.27702
DNAJC27	1.32e-07	-5.2756
ITGA8	1.34e-07	-5.27283
TRPM3	1.37e-07	-5.26898
FUNDC2	1.38e-07	-5.2683
EMBP1	1.42e-07	-5.2627
GPX3	1.44e-07	-5.26061
SLC25A15	1.55e-07	-5.24702
FAM136A	1.57e-07	-5.2447
CACNA2D2	1.63e-07	-5.23746
SELENOM	1.63e-07	-5.2374
C6orf203	1.65e-07	-5.23446
ARHGEF6	1.83e-07	-5.21533
IDH1	1.85e-07	-5.21352
C4orf33	1.86e-07	-5.21312
SERPINB9	1.86e-07	-5.21239
SNX16	1.87e-07	-5.21182
MIR99AHG	1.87e-07	-5.21171
WIPF3	1.99e-07	-5.19983
PPP1CC	2.02e-07	-5.19779
STK17B	2.1e-07	-5.19009
GMPR	2.11e-07	-5.18941
PODXL2	2.13e-07	-5.18783
LINC00886	2.15e-07	-5.18619
MEIS3P1	2.17e-07	-5.18392
ERC1	2.2e-07	-5.18183
SNRK	2.3e-07	-5.17345
NARS2	2.3e-07	-5.17323
PHLDA1	2.36e-07	-5.1687
USP53	2.43e-07	-5.1627
STK33	2.51e-07	-5.15715
DUSP4	2.54e-07	-5.15466
RAMP3	2.55e-07	-5.15365
FAM19A5	2.59e-07	-5.15081
LINC01315	2.61e-07	-5.14934
EBPL	2.63e-07	-5.14855
LYRM1	2.69e-07	-5.14414
CHST7	2.69e-07	-5.1438
TNIP1	2.81e-07	-5.13571
RPH3AL	2.96e-07	-5.12574
TRAPPC2B	3.03e-07	-5.12184
AMDHD1	3.21e-07	-5.11059
NSMCE3	3.22e-07	-5.10995
LYN	3.31e-07	-5.10481
GLRX3	3.33e-07	-5.10373
KCNE5	3.47e-07	-5.09586
TOMM22	3.55e-07	-5.09162
CERK	3.58e-07	-5.08981
MTHFD2	3.6e-07	-5.08879
SLC45A4	3.73e-07	-5.08245
ANO6	3.83e-07	-5.07702
LOC100506388	3.94e-07	-5.07176
EPHA6	4.01e-07	-5.0683
LAMA2	4.09e-07	-5.06485
BACH1	4.09e-07	-5.06485
SPR	4.12e-07	-5.06332
RAB31	4.18e-07	-5.06049
PDZD8	4.27e-07	-5.05653
DCXR	4.46e-07	-5.04827
ATP5PO	4.96e-07	-5.02773
MFGE8	5.06e-07	-5.02393
ABCG4	5.15e-07	-5.02059
PTX3	5.31e-07	-5.01465
RAB3D	5.44e-07	-5.01024
MSRB1	5.52e-07	-5.00718
SMOC2	5.82e-07	-4.99722
TMEM255A	6.76e-07	-4.96802
TRNP1	6.9e-07	-4.96411
SLC7A1	7.1e-07	-4.95874
CISD3	7.11e-07	-4.9584
GCC1	7.43e-07	-4.94985
TRDMT1	7.61e-07	-4.94516
NKX3_1	7.92e-07	-4.93723
E2F1	8.4e-07	-4.9258
TMEM132C	8.71e-07	-4.91884
PPP1R1C	8.89e-07	-4.91482
ENKUR	8.95e-07	-4.91346
DNPEP	9.07e-07	-4.91086
FBXO22	9.44e-07	-4.90299
OXTR	1.01e-06	-4.88879
LRRC46	1.03e-06	-4.88556
RERGL	1.04e-06	-4.88307
GSTM2	1.06e-06	-4.87939
FNDC10	1.07e-06	-4.87917
SNHG1	1.07e-06	-4.87838
DTNA	1.07e-06	-4.87804
HAPLN4	1.08e-06	-4.87702
RND2	1.08e-06	-4.87668
DISP1	1.08e-06	-4.87657
STEAP2	1.13e-06	-4.86717
PPIC	1.15e-06	-4.86417
PIP5K1B	1.23e-06	-4.85099
PYGO1	1.24e-06	-4.84838
HIBADH	1.26e-06	-4.84521
CTH	1.29e-06	-4.84114
ARHGAP31	1.3e-06	-4.83916
CRYBA2	1.32e-06	-4.83706
NCBP2	1.36e-06	-4.83106
TRIM67	1.36e-06	-4.83073
SLC5A3	1.37e-06	-4.82959
CCNDBP1	1.4e-06	-4.82558
ZNF517	1.41e-06	-4.82337
MFNG	1.41e-06	-4.82292
TPD52L1	1.47e-06	-4.81556
RPF2	1.47e-06	-4.81488
RHOQ	1.49e-06	-4.81307
PALD1	1.49e-06	-4.81273
ARV1	1.49e-06	-4.81205
CCDC151	1.52e-06	-4.8086
RBM34	1.57e-06	-4.8022
FCRLB	1.63e-06	-4.79428
CCDC184	1.63e-06	-4.79405
PDLIM2	1.67e-06	-4.78964
ME2	1.67e-06	-4.78919
MRPL22	1.69e-06	-4.78788
LRRC8A	1.69e-06	-4.78726
TMEM161B_AS1	1.73e-06	-4.78307
P2RX6P	1.78e-06	-4.77742
CDC37L1	1.82e-06	-4.77255
TECTA	1.83e-06	-4.77108
FAM43B	1.84e-06	-4.76983
GRK4	1.89e-06	-4.76474
FLT3	1.9e-06	-4.76406
ASS1	1.92e-06	-4.76123
UCK1	2e-06	-4.75331
SRXN1	2e-06	-4.75331
DIABLO	2.01e-06	-4.75206
AKR1B1	2.01e-06	-4.75195
C12orf10	2.04e-06	-4.74968
GALNT16	2.04e-06	-4.74957
UBFD1	2.06e-06	-4.74776
PCDH12	2.11e-06	-4.74244
DNASE1L1	2.11e-06	-4.74238
C9orf116	2.12e-06	-4.74193
PRCP	2.17e-06	-4.73689
TBX2_AS1	2.19e-06	-4.73503
BCL7C	2.19e-06	-4.73486
PLK3	2.21e-06	-4.73339
TDP2	2.21e-06	-4.73316
MSRB2	2.22e-06	-4.73237
INPP5J	2.24e-06	-4.7301
SLC25A19	2.28e-06	-4.72705
CRYBB2P1	2.28e-06	-4.72659
LRCH1	2.29e-06	-4.72625
LOC100294145	2.33e-06	-4.72286
PFDN1	2.34e-06	-4.72161
HSPB2	2.36e-06	-4.71958
FGF7P6	2.37e-06	-4.71935
EFL1	2.4e-06	-4.71629
P2RX6	2.4e-06	-4.71618
HVCN1	2.4e-06	-4.71607
DOK7	2.43e-06	-4.71403
B3GALT5_AS1	2.47e-06	-4.71024
SMIM8	2.48e-06	-4.71007
PGM1	2.55e-06	-4.70435
MGC34796	2.57e-06	-4.70282
MRPL42	2.66e-06	-4.69552
FUNDC2P2	2.72e-06	-4.69105
DNAJC15	2.73e-06	-4.69032
CCDC92	2.81e-06	-4.68421
PRDX3	2.89e-06	-4.67826
LYPD1	2.92e-06	-4.67623
HDDC2	2.95e-06	-4.67442
FGD4	3e-06	-4.67102
IGFLR1	3.03e-06	-4.66898
SRGAP2	3.11e-06	-4.66355
GRK3	3.11e-06	-4.66327
LOC102606465	3.14e-06	-4.66174
CTXN3	3.18e-06	-4.65863
KREMEN1	3.19e-06	-4.658
Abbreviation: ECM, eigenvector centrality mapping.

## Sheet: Table S7
Table S7. The significant enrichment based on genes with significantly different expression levels in brain regions exhibiting ECM alterations in schizophrenia compared to regions without such ECM alterations.
Category	ID	Name	P value	FDR B&H q-value	Hit Count in Query List	Hit Count in Genome	Hit in Query List
Biological Process	GO:0099536	synaptic signaling	1.866e-05	0.04909	38	986	CACNA2D2,CHRM2,CHRM3,SYNPR,FABP5,CAMK2N1,CAMKV,NR3C2,PLK3,SHISA6,RPH3AL,HTR2C,AKAP12,LRRTM2,SLC17A8,PRKCA,IGSF9B,GABRA5,GABRE,ERC1,HAPLN4,LYPD1,KCNN2,BSN,CACNA1C,NPPA,NPY1R,DTNA,PCDHB14,LAMA2,UNC119,OXTR,P2RX7,P2RX6,CPLX3,GSG1L,CDH1,PACSIN2
Biological Process	GO:0099537	trans-synaptic signaling	1.926e-05	0.04909	37	950	CACNA2D2,CHRM2,CHRM3,SYNPR,FABP5,CAMK2N1,CAMKV,NR3C2,PLK3,SHISA6,RPH3AL,HTR2C,AKAP12,LRRTM2,SLC17A8,PRKCA,IGSF9B,GABRA5,GABRE,ERC1,HAPLN4,LYPD1,KCNN2,BSN,CACNA1C,NPY1R,DTNA,PCDHB14,LAMA2,UNC119,OXTR,P2RX7,P2RX6,CPLX3,GSG1L,CDH1,PACSIN2
Biological Process	GO:0098916	anterograde trans-synaptic signaling	3.804e-05	0.04909	36	943	CACNA2D2,CHRM2,CHRM3,SYNPR,CAMK2N1,CAMKV,NR3C2,PLK3,SHISA6,RPH3AL,HTR2C,AKAP12,LRRTM2,SLC17A8,PRKCA,IGSF9B,GABRA5,GABRE,ERC1,HAPLN4,LYPD1,KCNN2,BSN,CACNA1C,NPY1R,DTNA,PCDHB14,LAMA2,UNC119,OXTR,P2RX7,P2RX6,CPLX3,GSG1L,CDH1,PACSIN2
Biological Process	GO:0007268	chemical synaptic transmission	3.804e-05	0.04909	36	943	CACNA2D2,CHRM2,CHRM3,SYNPR,CAMK2N1,CAMKV,NR3C2,PLK3,SHISA6,RPH3AL,HTR2C,AKAP12,LRRTM2,SLC17A8,PRKCA,IGSF9B,GABRA5,GABRE,ERC1,HAPLN4,LYPD1,KCNN2,BSN,CACNA1C,NPY1R,DTNA,PCDHB14,LAMA2,UNC119,OXTR,P2RX7,P2RX6,CPLX3,GSG1L,CDH1,PACSIN2
Cellular Component	GO:0045202	synapse	4.586e-06	0.002738	62	1855	ACTN1,CHRM2,CHRM3,SYNPR,FABP5,CAMK2N1,GRK3,CAMKV,LRRC7,NR3C2,ALDOC,SHISA6,COL13A1,OGT,RPH3AL,HTR2C,EMB,ANXA1,ITGA8,RAB3D,SLC40A1,AKAP12,PPP1CC,LRRTM2,SLC17A8,PRKCA,IGSF9B,PDZRN3,GABRA5,GABRE,SPOCK1,ERC1,RTN4R,HAPLN4,NRP1,LYPD1,KCNA4,KCNN2,GNAS,BSN,CACNA1C,NPPA,NPY1R,RPS6KA4,STON1,DTNA,DOK7,PCDHB14,LAMA2,SRGAP2,RGS12,UNC119,P2RX7,P2RX6,ANO6,CPLX3,ICAM5,OLFM2,GSG1L,LYN,CDH1,PACSIN2
Cellular Component	GO:0036477	somatodendritic compartment	2.621e-05	0.004653	44	1229	GLRX5,KREMEN1,ACTN1,CHRM2,CHRM3,CAMK2N1,GRK3,LRRC7,PLK3,SHISA6,NECAB2,OGT,HTR2C,GLRX3,BAG2,ITGA8,CPNE5,AKAP12,PPP1CC,ASS1,SLC17A8,PRKCA,IGSF9B,IL6R,INPP5J,GABRA5,GABRE,EPHA6,RTN4R,NRP1,KCNA4,KCNN2,GNAS,BSN,CACNA1C,NPPA,GRK4,LAMA2,SRGAP2,RGS12,CNNM4,P2RX7,P2RX6,RESP18
Cellular Component	GO:0030425	dendrite	2.975e-05	0.004653	34	855	GLRX5,ACTN1,CHRM2,CHRM3,CAMK2N1,GRK3,LRRC7,PLK3,SHISA6,NECAB2,HTR2C,GLRX3,BAG2,ITGA8,PPP1CC,SLC17A8,PRKCA,IGSF9B,INPP5J,GABRA5,GABRE,EPHA6,RTN4R,KCNA4,KCNN2,GNAS,BSN,CACNA1C,GRK4,LAMA2,SRGAP2,RGS12,CNNM4,P2RX6
Cellular Component	GO:0097447	dendritic tree	3.118e-05	0.004653	34	857	GLRX5,ACTN1,CHRM2,CHRM3,CAMK2N1,GRK3,LRRC7,PLK3,SHISA6,NECAB2,HTR2C,GLRX3,BAG2,ITGA8,PPP1CC,SLC17A8,PRKCA,IGSF9B,INPP5J,GABRA5,GABRE,EPHA6,RTN4R,KCNA4,KCNN2,GNAS,BSN,CACNA1C,GRK4,LAMA2,SRGAP2,RGS12,CNNM4,P2RX6
Cellular Component	GO:0030018	Z disc	5.446e-05	0.006503	12	162	ACTN1,PGM1,GRK3,NEBL,GLRX3,TCAP,PPP1R12B,FBXO22,KCNN2,PDLIM2,CACNA1C,NRAP
Cellular Component	GO:0097060	synaptic membrane	7.04e-05	0.007005	24	533	CHRM2,CHRM3,LRRC7,SHISA6,COL13A1,ANXA1,ITGA8,LRRTM2,IGSF9B,GABRA5,GABRE,ERC1,NRP1,KCNA4,KCNN2,BSN,CACNA1C,NPY1R,SRGAP2,P2RX6,ANO6,CPLX3,OLFM2,GSG1L
Cellular Component	GO:0031674	I band	0.0001144	0.008978	12	175	ACTN1,PGM1,GRK3,NEBL,GLRX3,TCAP,PPP1R12B,FBXO22,KCNN2,PDLIM2,CACNA1C,NRAP
Cellular Component	GO:0098590	plasma membrane region	0.0001322	0.008978	50	1565	SLC26A4,CHRM2,CHRM3,FAP,LRRC7,SHISA6,COL13A1,ANXA1,ITGA8,PODXL2,HVCN1,SLC40A1,PPP1CC,SLC5A3,SLC7A1,SKAP1,LRRTM2,ECRG4,IGSF9B,IL6R,INPP5J,GABRA5,GABRE,ERC1,PTH1R,NRP1,KCNA4,ATP2C2,SLC22A10,KCNN2,GNAS,BSN,CACNA1C,NPY1R,STON1,GPR143,SRGAP2,CNNM4,SLC22A9,OXTR,P2RX6,ANO6,CPLX3,SPRY4,PLEKHA1,OLFM2,GSG1L,CDH1,DISP1,PACSIN2
Cellular Component	GO:0098978	glutamatergic synapse	0.0001353	0.008978	27	663	ACTN1,CHRM2,CHRM3,GRK3,CAMKV,LRRC7,NR3C2,SHISA6,OGT,ITGA8,PPP1CC,LRRTM2,ERC1,RTN4R,NRP1,KCNA4,KCNN2,BSN,CACNA1C,NPY1R,P2RX6,ICAM5,OLFM2,GSG1L,LYN,CDH1,PACSIN2
Cellular Component	GO:0005759	mitochondrial matrix	0.0002776	0.01543	22	513	GLRX5,MTRES1,ISCA2,ME2,FH,MRPS28,MRPL42,IDH3A,ARG2,MRPL22,DNAJC15,MRPS6,MTHFD2,ACOT13,PRDX3,MRPL47,HIBADH,TFAM,NARS2,MYG1,ISCU,PPTC7
Cellular Component	GO:0099503	secretory vesicle	0.0003143	0.01543	41	1248	ACTN1,SYNPR,PGM1,FABP5,MFGE8,LRRC7,ALDOC,RHOF,VEGFA,OGT,RPH3AL,ANXA1,GMFG,RAB3D,IDH1,HVCN1,SLC40A1,CDC37L1,PRCP,ECRG4,SLC17A8,CTSZ,MX1,PROS1,ENKUR,ERC1,PSMD12,ISLR,PTX3,GNAS,LAMTOR1,BSN,DNASE1L1,NPY1R,RAB31,STON1,ANO6,CPLX3,CD59,RESP18,RND2
Cellular Component	GO:0030017	sarcomere	0.0003174	0.01543	14	254	ACTN1,PGM1,GRK3,NEBL,GLRX3,TCAP,PPP1R12B,FBXO22,KCNN2,PDLIM2,CACNA1C,NRAP,TNNI3,TNNT1
Cellular Component	GO:0042629	mast cell granule	0.0003361	0.01543	3	8	AKR1B1,ANXA1,NPPA
Cellular Component	GO:0098794	postsynapse	0.0003728	0.0159	33	937	ACTN1,CHRM2,CHRM3,FABP5,CAMK2N1,GRK3,CAMKV,LRRC7,NR3C2,ALDOC,SHISA6,COL13A1,OGT,ITGA8,PPP1CC,LRRTM2,IGSF9B,GABRA5,GABRE,SPOCK1,ERC1,NRP1,KCNA4,KCNN2,BSN,CACNA1C,LAMA2,SRGAP2,P2RX7,P2RX6,GSG1L,LYN,CDH1
Cellular Component	GO:0032279	asymmetric synapse	0.0004266	0.01698	21	494	CHRM2,CHRM3,FABP5,CAMK2N1,GRK3,LRRC7,NR3C2,SHISA6,OGT,ITGA8,LRRTM2,IGSF9B,SPOCK1,ERC1,KCNA4,BSN,CACNA1C,SRGAP2,P2RX6,GSG1L,LYN
Cellular Component	GO:0098984	neuron to neuron synapse	0.0004668	0.01732	22	533	CHRM2,CHRM3,SYNPR,FABP5,CAMK2N1,GRK3,LRRC7,NR3C2,SHISA6,OGT,ITGA8,LRRTM2,IGSF9B,SPOCK1,ERC1,KCNA4,BSN,CACNA1C,SRGAP2,P2RX6,GSG1L,LYN
Cellular Component	GO:0045211	postsynaptic membrane	0.0004932	0.01732	17	362	CHRM2,CHRM3,LRRC7,SHISA6,COL13A1,ITGA8,LRRTM2,IGSF9B,GABRA5,GABRE,NRP1,KCNA4,KCNN2,CACNA1C,SRGAP2,P2RX6,GSG1L
Cellular Component	GO:0030016	myofibril	0.000833	0.02763	14	280	ACTN1,PGM1,GRK3,NEBL,GLRX3,TCAP,PPP1R12B,FBXO22,KCNN2,PDLIM2,CACNA1C,NRAP,TNNI3,TNNT1
Cellular Component	GO:0043005	neuron projection	0.0008964	0.02817	52	1788	NRN1L,GLRX5,ACTN1,CHRM2,CHRM3,SYNPR,CAMK2N1,GRK3,LRRC7,ALDOC,PLK3,SHISA6,NECAB2,OGT,HTR2C,EMB,GLRX3,BAG2,ITGA8,CPNE5,PPP1CC,ASS1,SLC17A8,PRKCA,IGSF9B,CTSZ,CUX1,INPP5J,GABRA5,GABRE,EPHA6,SPOCK1,RTN4R,NRP1,KCNA4,KCNN2,GNAS,BSN,CACNA1C,NPY1R,DTNA,GRK4,LAMA2,PRPH2,SRGAP2,STMN1,RGS12,CNNM4,P2RX7,P2RX6,CPLX3,CDH1
Cellular Component	GO:1990229	iron-sulfur cluster assembly complex	0.001249	0.03728	3	12	GLRX5,GLRX3,ISCU
Cellular Component	GO:0043292	contractile fiber	0.001415	0.04022	14	296	ACTN1,PGM1,GRK3,NEBL,GLRX3,TCAP,PPP1R12B,FBXO22,KCNN2,PDLIM2,CACNA1C,NRAP,TNNI3,TNNT1
Abbreviations: ECM, eigenvector centrality mapping; GO, gene ontology.

## Sheet: Table S8
Table S8. The predicted TFs based on genes whose expression levels were significantly higher within the ECM-altered regions in individuals with schizophrenia than in regions without such ECM alterations.
Rank	Scaled Rank	TF	Intersect	Set length	FET p-value	FDR	Odds Ratio	Library	Overlapping Genes
1	0.0006223	MEIS2	13	298	5.31e-08	8.53e-05	7.887	GTEx--Coexpression	SYNPR,FOXP2,FOXP1,NECAB2,CACNA1C,ARPP19,HTR2C,CAMKV,LRRC7,PPP1R12B,PDZRN3,KCNA4,GABRA5
2	0.001245	SP9	12	299	3.981e-07	0.00016	7.23	GTEx--Coexpression	ICAM5,SYNPR,NECAB2,AK5,ARPP19,HTR2C,CAMKV,LRRTM2,LRRC7,KCNA4,MGAT5B,GABRA5
3	0.001867	POU3F4	12	299	3.981e-07	0.00016	7.23	GTEx--Coexpression	CPNE5,ICAM5,SYNPR,NECAB2,ARPP19,GSG1L,HTR2C,CAMKV,LRRTM2,LRRC7,KCNA4,GABRA5
4	0.002489	DLX6	12	299	3.981e-07	0.00016	7.23	GTEx--Coexpression	CPNE5,ICAM5,SYNPR,NECAB2,ARPP19,GSG1L,HTR2C,CAMKV,LRRTM2,LRRC7,KCNA4,GABRA5
5	0.003111	FOXG1	11	300	2.754e-06	0.000885	6.581	GTEx--Coexpression	ICAM5,NECAB2,AK5,ARPP19,RASL10A,CAMKV,LRRTM2,LRRC7,CAMK2N1,MGAT5B,GABRA5
6	0.003734	MSANTD1	10	299	1.65e-05	0.0039	5.983	GTEx--Coexpression	ICAM5,SYNPR,NECAB2,ARPP19,HTR2C,CAMKV,LRRTM2,LRRC7,USP11,GABRA5
7	0.004356	ARNT2	10	300	1.697e-05	0.0039	5.963	GTEx--Coexpression	ICAM5,NECAB2,PHYHIPL,AK5,RASL10A,CAMKV,LRRTM2,LRRC7,CAMK2N1,MGAT5B
8	0.004978	PRDM8	9	296	8.667e-05	0.00906	5.422	GTEx--Coexpression	CHRM3,CPNE4,ACTN1,FOXP1,AK5,STUM,PDZRN3,HLF,CAMK2N1
9	0.0056	HEY1	9	297	8.889e-05	0.00906	5.404	GTEx--Coexpression	SYNPR,NECAB2,ARPP19,RASL10A,LARP6,CAMKV,LRRTM2,LRRC7,KCNA4
10	0.006223	RARB	9	298	9.116e-05	0.00906	5.385	GTEx--Coexpression	CHRM3,ACTN1,FOXP1,CACNA1C,PPP1R12B,PDZRN3,HLF,KCNA4,GABRA5
11	0.006845	SIX3	9	299	9.348e-05	0.00906	5.366	GTEx--Coexpression	SYNPR,NECAB2,ARPP19,HTR2C,CAMKV,LRRC7,USP11,KCNA4,GABRA5
12	0.007467	PBX1	9	299	9.348e-05	0.00906	5.366	GTEx--Coexpression	CHRM3,ISLR,ACTN1,FOXP2,FOXP1,CACNA1C,PPP1R12B,PDZRN3,CUX1
13	0.00809	ZNF503	9	299	9.348e-05	0.00906	5.366	GTEx--Coexpression	CHRM3,ISLR,ACTN1,FOXP2,FOXP1,NR2F2,PPP1R12B,PDZRN3,HLF
14	0.008712	KLF16	9	299	9.348e-05	0.00906	5.366	GTEx--Coexpression	ICAM5,SYNPR,NECAB2,ARPP19,RASL10A,CAMKV,LRRC7,MGAT5B,GABRA5
15	0.009334	HAND2	9	299	9.348e-05	0.00906	5.366	GTEx--Coexpression	CHRM2,CHRM3,ACTN1,FOXP2,FOXP1,CACNA1C,PPP1R12B,PDZRN3,CUX1
16	0.009956	DACH2	9	299	9.348e-05	0.00906	5.366	GTEx--Coexpression	ICAM5,SYNPR,NECAB2,AK5,ARPP19,CAMKV,LRRTM2,LRRC7,GABRA5
17	0.01058	ZMAT4	9	300	9.585e-05	0.00906	5.348	GTEx--Coexpression	ICAM5,NECAB2,AK5,ARPP19,CAMKV,LRRTM2,LRRC7,CAMK2N1,MGAT5B
18	0.0112	SOX11	8	297	0.0004603	0.0316	4.787	GTEx--Coexpression	NECAB2,PHYHIPL,ARPP19,HTR2C,CAMKV,LRRTM2,LRRC7,GABRA5
19	0.01182	NEUROG3	8	298	0.0004705	0.0316	4.77	GTEx--Coexpression	CPNE4,ICAM5,AK5,TNFRSF11A,PRELID2,STUM,SLC17A8,GABRA5
20	0.01245	BARX1	8	298	0.0004705	0.0316	4.77	GTEx--Coexpression	CHRM2,CHRM3,ACTN1,FOXP2,FOXP1,NR2F1,PPP1R12B,PDZRN3
21	0.01307	SCMH1	8	298	0.0004705	0.0316	4.77	GTEx--Coexpression	CHRM3,ACTN1,FOXP2,FOXP1,CACNA1C,ARAP2,PPP1R12B,PDZRN3
22	0.01369	NKX32	8	300	0.0004914	0.0316	4.737	GTEx--Coexpression	CHRM2,CHRM3,ACTN1,FOXP2,FOXP1,CACNA1C,PPP1R12B,PDZRN3
23	0.01431	FOXP2	8	300	0.0004914	0.0316	4.737	GTEx--Coexpression	CHRM2,CHRM3,ACTN1,FOXP1,CACNA1C,PPP1R12B,PDZRN3,HLF
24	0.01493	FOXF1	8	300	0.0004914	0.0316	4.737	GTEx--Coexpression	CHRM2,CHRM3,ACTN1,FOXP2,FOXP1,CACNA1C,PPP1R12B,PDZRN3
25	0.01556	FOXF2	8	300	0.0004914	0.0316	4.737	GTEx--Coexpression	CHRM3,ACTN1,FOXP2,FOXP1,CACNA1C,PPP1R12B,PDZRN3,HLF
26	0.01618	ZNF883	7	297	0.002141	0.0774	4.174	GTEx--Coexpression	NECAB2,AK5,ARPP19,GSG1L,LARP6,LRRTM2,LRRC7
27	0.0168	KCNIP3	7	298	0.002181	0.0774	4.159	GTEx--Coexpression	PHYHIPL,AK5,RASL10A,STUM,USP11,CAMK2N1,MGAT5B
28	0.01742	THRA	7	298	0.002181	0.0774	4.159	GTEx--Coexpression	SYNPR,NECAB2,ARPP19,CAMKV,LRRTM2,LRRC7,GABRA5
29	0.01805	DLX1	7	298	0.002181	0.0774	4.159	GTEx--Coexpression	NECAB2,PHYHIPL,AK5,RASL10A,LRRTM2,CAMK2N1,MGAT5B
30	0.01867	VSX2	7	298	0.002181	0.0774	4.159	GTEx--Coexpression	SYNPR,PHYHIPL,ARPP19,HTR2C,CAMKV,LRRTM2,LRRC7
31	0.01929	SRF	7	298	0.002181	0.0774	4.159	GTEx--Coexpression	CHRM2,ACTN1,FOXP2,FOXP1,CACNA1C,PPP1R12B,PDZRN3
32	0.01991	TSHZ3	7	298	0.002181	0.0774	4.159	GTEx--Coexpression	ISLR,ACTN1,FOXP2,FOXP1,NR2F2,PPP1R12B,PDZRN3
33	0.02054	LHX8	7	298	0.002181	0.0774	4.159	GTEx--Coexpression	SYNPR,NECAB2,ARPP19,HTR2C,CAMKV,LRRC7,KCNA4
34	0.02116	PGR	7	298	0.002181	0.0774	4.159	GTEx--Coexpression	ISLR,CACNA1C,NR2F2,PPP1R12B,PDZRN3,CUX1,PCDHB14
35	0.02178	HOXA4	7	299	0.002222	0.0774	4.145	GTEx--Coexpression	CHRM3,ACTN1,FOXP2,FOXP1,PPP1R12B,PDZRN3,HLF
36	0.0224	NKX26	7	299	0.002222	0.0774	4.145	GTEx--Coexpression	CHRM2,CPNE5,NPPA,GSG1L,UNC5B-AS1,TNNI3,TCAP
37	0.02302	PHOX2B	7	299	0.002222	0.0774	4.145	GTEx--Coexpression	CHRM2,CHRM3,ACTN1,FOXP2,CACNA1C,PPP1R12B,PDZRN3
38	0.02365	MESP2	7	300	0.002263	0.0774	4.131	GTEx--Coexpression	NECAB2,AK5,RASL10A,CAMKV,LRRTM2,CAMK2N1,MGAT5B
39	0.02427	ISX	7	300	0.002263	0.0774	4.131	GTEx--Coexpression	MYB,TRABD2A,TNFRSF11A,PRELID2,SLC17A8,CNNM4,STYK1
40	0.02489	NKX61	7	300	0.002263	0.0774	4.131	GTEx--Coexpression	CHRM3,ACTN1,FOXP2,FOXP1,PPP1R12B,PDZRN3,HLF
41	0.02551	MEIS1	7	300	0.002263	0.0774	4.131	GTEx--Coexpression	CHRM3,ACTN1,FOXP2,FOXP1,CACNA1C,PPP1R12B,PDZRN3
42	0.02614	HOXB3	7	300	0.002263	0.0774	4.131	GTEx--Coexpression	CHRM2,ACTN1,FOXP2,FOXP1,CACNA1C,PPP1R12B,PDZRN3
43	0.02676	DPF1	7	300	0.002263	0.0774	4.131	GTEx--Coexpression	ICAM5,AK5,RASL10A,CAMKV,LRRTM2,CAMK2N1,MGAT5B
44	0.02738	HOXB4	7	300	0.002263	0.0774	4.131	GTEx--Coexpression	CHRM3,ACTN1,FOXP2,FOXP1,CACNA1C,PPP1R12B,PDZRN3
45	0.028	SGSM2	7	300	0.002263	0.0774	4.131	GTEx--Coexpression	NECAB2,RASL10A,CAMKV,STUM,USP11,CAMK2N1,MGAT5B
46	0.02862	ZNF219	7	300	0.002263	0.0774	4.131	GTEx--Coexpression	CHRM2,ACTN1,FOXP2,FOXP1,CACNA1C,PPP1R12B,PDZRN3
47	0.02925	HOXD11	7	300	0.002263	0.0774	4.131	GTEx--Coexpression	CHRM2,ISLR,FOXP2,CACNA1C,PPP1R12B,PDZRN3,CUX1
48	0.02987	HOXA11	6	297	0.008826	0.179	3.565	GTEx--Coexpression	ISLR,FOXP2,CACNA1C,PPP1R12B,PDZRN3,CUX1
49	0.03049	FEZF2	6	298	0.008962	0.179	3.553	GTEx--Coexpression	ICAM5,AK5,RASL10A,LRRTM2,STUM,CAMK2N1
50	0.03111	VAX1	6	298	0.008962	0.179	3.553	GTEx--Coexpression	NECAB2,PHYHIPL,ARPP19,CAMKV,LRRTM2,LRRC7
51	0.03174	RORB	6	298	0.008962	0.179	3.553	GTEx--Coexpression	PHYHIPL,AK5,RASL10A,LRRTM2,CAMK2N1,MGAT5B
52	0.03236	NR2E1	6	298	0.008962	0.179	3.553	GTEx--Coexpression	NECAB2,PHYHIPL,RASL10A,LRRC7,CAMK2N1,MGAT5B
53	0.03298	GLI2	6	298	0.008962	0.179	3.553	GTEx--Coexpression	ISLR,ACTN1,FOXP1,NR2F2,PPP1R12B,PDZRN3
54	0.0336	SIX5	6	298	0.008962	0.179	3.553	GTEx--Coexpression	ISLR,ACTN1,FOXP1,NR2F2,PPP1R12B,PDZRN3
55	0.03423	SHOX2	6	298	0.008962	0.179	3.553	GTEx--Coexpression	OLFML2B,ISLR,NR2F2,VASN,CHSY3,FAP
56	0.03485	TFAP2D	6	298	0.008962	0.179	3.553	GTEx--Coexpression	STMN1,NECAB2,AK5,RASL10A,STUM,CAMK2N1
57	0.03547	SETBP1	6	298	0.008962	0.179	3.553	GTEx--Coexpression	ISLR,ACTN1,FOXP1,NR2F2,PPP1R12B,PDZRN3
58	0.03609	SOHLH1	6	298	0.008962	0.179	3.553	GTEx--Coexpression	STMN1,BSN,AK5,RASL10A,CAMK2N1,MGAT5B
59	0.03671	HOXD10	6	299	0.0091	0.179	3.541	GTEx--Coexpression	ISLR,FOXP2,CACNA1C,PPP1R12B,PDZRN3,CUX1
60	0.03734	FOXH1	6	299	0.0091	0.179	3.541	GTEx--Coexpression	MYB,TRABD2A,TNFRSF11A,PRELID2,CNNM4,STYK1
61	0.03796	PBX3	6	299	0.0091	0.179	3.541	GTEx--Coexpression	CHRM2,FOXP2,CACNA1C,PPP1R12B,PDZRN3,KLHL4
62	0.03858	TBX5	6	299	0.0091	0.179	3.541	GTEx--Coexpression	CHRM2,CPNE5,NPPA,UNC5B-AS1,TNNI3,TCAP
63	0.0392	ATOH1	6	299	0.0091	0.179	3.541	GTEx--Coexpression	TRABD2A,TNFRSF11A,PRELID2,SLC17A8,CNNM4,STYK1
64	0.03983	TEAD3	6	299	0.0091	0.179	3.541	GTEx--Coexpression	ACTN1,FOXP2,FOXP1,CACNA1C,PPP1R12B,PDZRN3
65	0.04045	FOXA1	6	299	0.0091	0.179	3.541	GTEx--Coexpression	CPNE4,CDH1,CPLX3,USP43,PNPLA7,STYK1
66	0.04107	XPA	6	299	0.0091	0.179	3.541	GTEx--Coexpression	ACTN1,FOXP2,FOXP1,MEI1,PPP1R12B,PDZRN3
67	0.04169	MAFK	6	299	0.0091	0.179	3.541	GTEx--Coexpression	ACTN1,FOXP1,CACNA1C,PPP1R12B,PDZRN3,SLF1
68	0.04231	HAND1	6	300	0.00924	0.179	3.529	GTEx--Coexpression	CHRM2,ACTN1,FOXP2,CACNA1C,PPP1R12B,PDZRN3
69	0.04294	UBP1	6	300	0.00924	0.179	3.529	GTEx--Coexpression	ACTN1,FOXP1,CACNA1C,PPP1R12B,PDZRN3,UHRF2
70	0.04356	HOXB9	6	300	0.00924	0.179	3.529	GTEx--Coexpression	MYB,TRABD2A,TNFRSF11A,PRELID2,CNNM4,STYK1
71	0.04418	ZNF385D	6	300	0.00924	0.179	3.529	GTEx--Coexpression	ACTN1,COL13A1,CHSY3,PCDHB14,MGP,TLL1
72	0.0448	CDX2	6	300	0.00924	0.179	3.529	GTEx--Coexpression	MYB,TRABD2A,TNFRSF11A,PRELID2,CNNM4,STYK1
73	0.04543	PIN1	6	300	0.00924	0.179	3.529	GTEx--Coexpression	STMN1,PHYHIPL,RASL10A,LRRTM2,CAMK2N1,MGAT5B
74	0.04605	FOXP1	6	300	0.00924	0.179	3.529	GTEx--Coexpression	CHRM3,ACTN1,FOXP2,CACNA1C,PPP1R12B,PDZRN3
75	0.04667	DEAF1	6	300	0.00924	0.179	3.529	GTEx--Coexpression	PHYHIPL,RASL10A,LRRTM2,STUM,CAMK2N1,MGAT5B
76	0.04729	CSRNP3	6	300	0.00924	0.179	3.529	GTEx--Coexpression	NECAB2,AK5,CAMKV,LRRTM2,LRRC7,USP11
77	0.04792	CDX1	6	300	0.00924	0.179	3.529	GTEx--Coexpression	MYB,TRABD2A,TNFRSF11A,PRELID2,CNNM4,STYK1
78	0.04854	TEAD2	6	300	0.00924	0.179	3.529	GTEx--Coexpression	ACTN1,FOXP1,CACNA1C,ARAP2,PPP1R12B,PDZRN3
79	0.04916	MYB	6	300	0.00924	0.179	3.529	GTEx--Coexpression	CDH1,TRABD2A,TNFRSF11A,PRELID2,CNNM4,STYK1
80	0.04978	HOXD13	6	300	0.00924	0.179	3.529	GTEx--Coexpression	CHRM2,ACTN1,FOXP2,CACNA1C,PPP1R12B,PDZRN3
81	0.0504	HOXB2	6	300	0.00924	0.179	3.529	GTEx--Coexpression	ACTN1,FOXP2,FOXP1,CACNA1C,PPP1R12B,PDZRN3
82	0.05103	SATB2	6	300	0.00924	0.179	3.529	GTEx--Coexpression	MYB,TRABD2A,TNFRSF11A,PRELID2,CNNM4,STYK1
83	0.05165	HOXD12	6	300	0.00924	0.179	3.529	GTEx--Coexpression	CHRM2,ACTN1,FOXP2,CACNA1C,PPP1R12B,PDZRN3
84	0.05227	ZEB1	5	296	0.03134	0.426	2.971	GTEx--Coexpression	ACTN1,FOXP2,CACNA1C,PPP1R12B,PDZRN3
85	0.05289	CREB3L4	5	297	0.03173	0.426	2.961	GTEx--Coexpression	CPNE4,CPLX3,USP43,PNPLA7,STYK1
86	0.05352	ZNF761	5	297	0.03173	0.426	2.961	GTEx--Coexpression	CPNE4,CPLX3,OGT,UHRF2,PNPLA7
87	0.05414	TCF7L1	5	297	0.03173	0.426	2.961	GTEx--Coexpression	OLFML2B,ISLR,FOXP1,NR2F2,PDZRN3
88	0.05476	JAZF1	5	297	0.03173	0.426	2.961	GTEx--Coexpression	CDH1,ACTN1,CACNA1C,PPP1R12B,PDZRN3
89	0.05538	HOXB13	5	297	0.03173	0.426	2.961	GTEx--Coexpression	CPNE4,CPLX3,USP43,PNPLA7,STYK1
90	0.056	GBX2	5	297	0.03173	0.426	2.961	GTEx--Coexpression	NECAB2,PHYHIPL,ARPP19,GSG1L,LRRTM2
91	0.05663	PRRX2	5	297	0.03173	0.426	2.961	GTEx--Coexpression	OLFML2B,VASN,CHSY3,FAP,MGP
92	0.05725	PRRX1	5	297	0.03173	0.426	2.961	GTEx--Coexpression	OLFML2B,ISLR,VASN,CHSY3,FAP
93	0.05787	MEIS3	5	298	0.03212	0.426	2.951	GTEx--Coexpression	AK5,RASL10A,STUM,CAMK2N1,MGAT5B
94	0.05849	NPAS1	5	298	0.03212	0.426	2.951	GTEx--Coexpression	AK5,RASL10A,TINCR,CAMK2N1,MGAT5B
95	0.05912	HOXA2	5	298	0.03212	0.426	2.951	GTEx--Coexpression	ACTN1,FOXP2,FOXP1,PPP1R12B,PDZRN3
96	0.05974	MXI1	5	298	0.03212	0.426	2.951	GTEx--Coexpression	ACTN1,FOXP1,PPP1R12B,PDZRN3,HLF
97	0.06036	TCF7L2	5	298	0.03212	0.426	2.951	GTEx--Coexpression	OLFML2B,ISLR,PRELID2,NR2F2,CHSY3
98	0.06098	GLIS1	5	298	0.03212	0.426	2.951	GTEx--Coexpression	COL13A1,NR2F1,SPOCK1,GABRE,FAP
99	0.06161	NEUROD6	5	298	0.03212	0.426	2.951	GTEx--Coexpression	ICAM5,AK5,STUM,CAMK2N1,MGAT5B
100	0.06223	POU6F2	5	298	0.03212	0.426	2.951	GTEx--Coexpression	PHYHIPL,AK5,LRRTM2,CAMK2N1,MGAT5B
101	0.06285	TBR1	5	298	0.03212	0.426	2.951	GTEx--Coexpression	STMN1,AK5,LRRTM2,CAMK2N1,MGAT5B
102	0.06347	NKX31	5	298	0.03212	0.426	2.951	GTEx--Coexpression	CPNE4,CPLX3,USP43,PNPLA7,STYK1
103	0.06409	SPDEF	5	298	0.03212	0.426	2.951	GTEx--Coexpression	CPNE4,CPLX3,USP43,PNPLA7,STYK1
104	0.06472	ZNF362	5	299	0.03251	0.426	2.941	GTEx--Coexpression	ACTN1,PPP1R12B,PDZRN3,CHSY3,PCDHB14
105	0.06534	HLF	5	299	0.03251	0.426	2.941	GTEx--Coexpression	CHRM3,FOXP2,FOXP1,PDZRN3,PCDHB14
106	0.06596	ZNF365	5	299	0.03251	0.426	2.941	GTEx--Coexpression	PHYHIPL,AK5,LRRTM2,CAMK2N1,MGAT5B
107	0.06658	TBX10	5	299	0.03251	0.426	2.941	GTEx--Coexpression	TNFRSF11A,PRELID2,SLC17A8,STYK1,CAPN13
108	0.06721	HIF3A	5	299	0.03251	0.426	2.941	GTEx--Coexpression	ACTN1,FOXP1,CACNA1C,PPP1R12B,PDZRN3
109	0.06783	ATF4	5	299	0.03251	0.426	2.941	GTEx--Coexpression	ACTN1,FOXP2,FOXP1,PDZRN3,SLF1
110	0.06845	HOXA3	5	299	0.03251	0.426	2.941	GTEx--Coexpression	ACTN1,FOXP2,FOXP1,PPP1R12B,PDZRN3
111	0.06907	OSR1	5	299	0.03251	0.426	2.941	GTEx--Coexpression	ACTN1,FOXP1,PPP1R12B,PDZRN3,CHSY3
112	0.0697	SNAPC2	5	299	0.03251	0.426	2.941	GTEx--Coexpression	ACTN1,FOXP1,CACNA1C,PPP1R12B,PDZRN3
113	0.07032	NFIA	5	299	0.03251	0.426	2.941	GTEx--Coexpression	FOXP1,PPP1R12B,PDZRN3,CUX1,PCDHB14
114	0.07094	SOX1	5	299	0.03251	0.426	2.941	GTEx--Coexpression	NECAB2,PHYHIPL,RASL10A,LRRTM2,LRRC7
115	0.07156	THRB	5	299	0.03251	0.426	2.941	GTEx--Coexpression	ACTN1,PPP1R12B,PDZRN3,CHSY3,PCDHB14
116	0.07218	NKX23	5	300	0.0329	0.426	2.931	GTEx--Coexpression	CHRM2,FOXP2,CACNA1C,PPP1R12B,PDZRN3
117	0.07281	PPARD	5	300	0.0329	0.426	2.931	GTEx--Coexpression	CDH1,SLC26A4,ARAP2,STYK1,RGS12
118	0.07343	ELK1	5	300	0.0329	0.426	2.931	GTEx--Coexpression	ICAM5,BSN,CAMKV,LRRTM2,MGAT5B
119	0.07405	ELF3	5	300	0.0329	0.426	2.931	GTEx--Coexpression	CDH1,MYB,TNFRSF11A,TP53I3,STYK1
120	0.07467	ZBED2	5	300	0.0329	0.426	2.931	GTEx--Coexpression	CDH1,CSGALNACT1,PAX8-AS1,SLC26A4,ARAP2
121	0.0753	PAX4	5	300	0.0329	0.426	2.931	GTEx--Coexpression	MYB,TRABD2A,TNFRSF11A,PRELID2,CNNM4
122	0.07592	TBX20	5	300	0.0329	0.426	2.931	GTEx--Coexpression	CHRM2,CPNE5,NPPA,TNNI3,TCAP
123	0.07654	CUX1	5	300	0.0329	0.426	2.931	GTEx--Coexpression	COL13A1,CACNA1C,PPP1R12B,PDZRN3,PCDHB14
124	0.07716	ZBTB7A	5	300	0.0329	0.426	2.931	GTEx--Coexpression	RPS6KA4,BSN,RTN4R,MGAT5B,RGS12
125	0.07778	TCF23	4	296	0.09656	0.856	2.369	GTEx--Coexpression	ISLR,NR2F2,PDZRN3,CUX1
126	0.07841	MKX	4	296	0.09656	0.856	2.369	GTEx--Coexpression	ACTN1,FOXP1,PPP1R12B,PDZRN3
127	0.07903	EVX1	4	297	0.09745	0.856	2.361	GTEx--Coexpression	CPNE4,CPLX3,NR2F1,GABRE
128	0.07965	NFYB	4	297	0.09745	0.856	2.361	GTEx--Coexpression	ACTN1,CACNA1C,PPP1R12B,PDZRN3
129	0.08027	FOXC2	4	297	0.09745	0.856	2.361	GTEx--Coexpression	OLFML2B,VASN,CHSY3,MGP
130	0.0809	PKNOX2	4	298	0.09834	0.856	2.353	GTEx--Coexpression	BSN,USP11,CAMK2N1,MGAT5B
131	0.08152	ERG	4	298	0.09834	0.856	2.353	GTEx--Coexpression	OLFML2B,RASIP1,CHSY3,MGP
132	0.08214	ZNF184	4	298	0.09834	0.856	2.353	GTEx--Coexpression	STMN1,AK5,MGAT5B,SLF1
133	0.08276	ZNF428	4	298	0.09834	0.856	2.353	GTEx--Coexpression	NECAB2,PHYHIPL,RASL10A,USP11
134	0.08339	EMX1	4	298	0.09834	0.856	2.353	GTEx--Coexpression	AK5,CAMK2N1,MGAT5B,SMIM32
135	0.08401	BHLHA9	4	298	0.09834	0.856	2.353	GTEx--Coexpression	AK5,RASL10A,CAMK2N1,MGAT5B
136	0.08463	ZNF618	4	298	0.09834	0.856	2.353	GTEx--Coexpression	OLFML2B,ISLR,NR2F2,VASN
137	0.08525	NR5A1	4	298	0.09834	0.856	2.353	GTEx--Coexpression	NPY1R,FANCL,CDH12,KLHL4
138	0.08587	ZNF208	4	298	0.09834	0.856	2.353	GTEx--Coexpression	CHRM2,CACNA1C,PPP1R12B,TNNI3
139	0.0865	JUN	4	298	0.09834	0.856	2.353	GTEx--Coexpression	OLFML2B,ISLR,UHRF2,RASIP1
140	0.08712	GATA2	4	298	0.09834	0.856	2.353	GTEx--Coexpression	CPNE4,CPLX3,RASIP1,GABRE
141	0.08774	AIRE	4	298	0.09834	0.856	2.353	GTEx--Coexpression	NECAB2,PHYHIPL,LRRTM2,USP11
142	0.08836	CUX2	4	298	0.09834	0.856	2.353	GTEx--Coexpression	SLC22A9,SLC22A10,CAMK2N1,MGAT5B
143	0.08899	AEBP1	4	298	0.09834	0.856	2.353	GTEx--Coexpression	OLFML2B,ACTN1,CHSY3,MGP
144	0.08961	ISL1	4	298	0.09834	0.856	2.353	GTEx--Coexpression	NR2F1,PDZRN3,GABRE,PNPLA7
145	0.09023	CREBL2	4	298	0.09834	0.856	2.353	GTEx--Coexpression	FANCL,CDH12,KCNA4,KLHL4
146	0.09085	GLIS2	4	299	0.09923	0.856	2.345	GTEx--Coexpression	OLFML2B,ISLR,ACTN1,PCDHB14
147	0.09147	ZNF274	4	299	0.09923	0.856	2.345	GTEx--Coexpression	PHYHIPL,AK5,CAMK2N1,MGAT5B
148	0.0921	ZNF514	4	299	0.09923	0.856	2.345	GTEx--Coexpression	ISLR,NR2F2,OGT,PNPLA7
149	0.09272	TLX2	4	299	0.09923	0.856	2.345	GTEx--Coexpression	CHRM2,CHRM3,FOXP2,CACNA1C
150	0.09334	ZNF71	4	299	0.09923	0.856	2.345	GTEx--Coexpression	ACTN1,CACNA1C,PPP1R12B,PDZRN3
151	0.09396	LCOR	4	299	0.09923	0.856	2.345	GTEx--Coexpression	CDH1,TP53I3,OGT,CNNM4
152	0.09459	HOXA13	4	299	0.09923	0.856	2.345	GTEx--Coexpression	FOXP2,PPP1R12B,PDZRN3,STYK1
153	0.09521	GATA4	4	299	0.09923	0.856	2.345	GTEx--Coexpression	NPPA,UNC5B-AS1,TNNI3,TCAP
154	0.09583	NFE2L1	4	299	0.09923	0.856	2.345	GTEx--Coexpression	RETREG1,TNNT1,NRAP,TCAP
155	0.09645	ZNF517	4	299	0.09923	0.856	2.345	GTEx--Coexpression	BSN,PARP2,NRN1L,USP11
156	0.09708	TBX2	4	299	0.09923	0.856	2.345	GTEx--Coexpression	OLFML2B,NR2F2,LTK,RASIP1
157	0.0977	HNF4G	4	299	0.09923	0.856	2.345	GTEx--Coexpression	TNFRSF11A,PRELID2,SLC17A8,CAPN13
158	0.09832	PRDM6	4	299	0.09923	0.856	2.345	GTEx--Coexpression	ACTN1,PPP1R12B,CHSY3,MGP
159	0.09894	ZNF384	4	299	0.09923	0.856	2.345	GTEx--Coexpression	PHYHIPL,AK5,LRRC7,UHRF2
160	0.09956	NR1H2	4	299	0.09923	0.856	2.345	GTEx--Coexpression	ACTN1,FOXP1,PPP1R12B,PDZRN3
161	0.1002	ZBTB33	4	299	0.09923	0.856	2.345	GTEx--Coexpression	CACNA1C,TINCR,ARAP2,PPP1R12B
162	0.1008	PEG3	4	299	0.09923	0.856	2.345	GTEx--Coexpression	PHYHIPL,HTR2C,LRRTM2,USP11
163	0.1014	ZNF587	4	299	0.09923	0.856	2.345	GTEx--Coexpression	CDH1,TNFRSF11A,OGT,SPCS3
164	0.1021	BNC2	4	299	0.09923	0.856	2.345	GTEx--Coexpression	ISLR,FOXP2,NR2F2,PDZRN3
165	0.1027	TSHZ1	4	300	0.1001	0.856	2.337	GTEx--Coexpression	FOXP2,PDZRN3,HLF,PCDHB14
166	0.1033	SMAD3	4	300	0.1001	0.856	2.337	GTEx--Coexpression	STMN1,PHYHIPL,GABRE,SLF1
167	0.1039	ETV1	4	300	0.1001	0.856	2.337	GTEx--Coexpression	BSN,RTN4R,COL13A1,SPOCK1
168	0.1045	HES3	4	300	0.1001	0.856	2.337	GTEx--Coexpression	STMN1,BSN,RTN4R,SLF1
169	0.1052	POU2F1	4	300	0.1001	0.856	2.337	GTEx--Coexpression	COL13A1,PARP2,NRN1L,UHRF2
170	0.1058	ZNF500	4	300	0.1001	0.856	2.337	GTEx--Coexpression	ISLR,NR2F2,UHRF2,KANSL3
171	0.1064	ZFPM2	4	300	0.1001	0.856	2.337	GTEx--Coexpression	COL13A1,CUX1,SPOCK1,TLL1
172	0.107	TEF	4	300	0.1001	0.856	2.337	GTEx--Coexpression	BSN,RTN4R,LRRTM2,PARP2
173	0.1077	ARNT	4	300	0.1001	0.856	2.337	GTEx--Coexpression	NECAB2,PHYHIPL,RASL10A,LRRTM2
174	0.1083	HOXB5	4	300	0.1001	0.856	2.337	GTEx--Coexpression	MYB,TRABD2A,TNFRSF11A,PRELID2
175	0.1089	DBP	4	300	0.1001	0.856	2.337	GTEx--Coexpression	BSN,RTN4R,PARP2,RGS12
176	0.1095	SMAD9	4	300	0.1001	0.856	2.337	GTEx--Coexpression	ACTN1,FOXP1,SLC26A4,PPP1R12B
177	0.1101	NKX12	4	300	0.1001	0.856	2.337	GTEx--Coexpression	SQLE,CAMKV,ANXA1,RGS12
178	0.1108	ZNF589	4	300	0.1001	0.856	2.337	GTEx--Coexpression	CPLX3,OGT,CD52,UHRF2
179	0.1114	PBX4	4	300	0.1001	0.856	2.337	GTEx--Coexpression	CSGALNACT1,PAX8-AS1,SLC26A4,ARAP2
180	0.112	STAT3	4	300	0.1001	0.856	2.337	GTEx--Coexpression	STMN1,PHYHIPL,LRRTM2,PARP2
181	0.1126	ZNF281	4	300	0.1001	0.856	2.337	GTEx--Coexpression	A1BG-AS1,ADCY7,RYBP,FAP
182	0.1133	ZNF141	4	300	0.1001	0.856	2.337	GTEx--Coexpression	OGT,NRN1L,UHRF2,DONSON
183	0.1139	DZIP1	4	300	0.1001	0.856	2.337	GTEx--Coexpression	STMN1,PHYHIPL,LRRTM2,USP11
184	0.1145	ELK4	4	300	0.1001	0.856	2.337	GTEx--Coexpression	PHYHIPL,OGT,UHRF2,USP11
185	0.1151	HOXB6	4	300	0.1001	0.856	2.337	GTEx--Coexpression	MYB,TRABD2A,TNFRSF11A,PRELID2
186	0.1157	ATOH7	4	300	0.1001	0.856	2.337	GTEx--Coexpression	BSN,RTN4R,LRRTM2,CAMK2N1
187	0.1164	DMRTA2	4	300	0.1001	0.856	2.337	GTEx--Coexpression	SQLE,TP53I3,ANXA1,RGS12
188	0.117	EHF	4	300	0.1001	0.856	2.337	GTEx--Coexpression	CDH1,TP53I3,ANXA1,STYK1
189	0.1176	GATA6	3	295	0.246	1	1.777	GTEx--Coexpression	ARAP2,TNNI3,RGS12
190	0.1182	DUXA	3	296	0.2475	1	1.77	GTEx--Coexpression	OLFML2B,CHSY3,MGP
191	0.1189	FOXS1	3	297	0.2491	1	1.764	GTEx--Coexpression	OLFML2B,CHSY3,MGP
192	0.1195	TCF15	3	297	0.2491	1	1.764	GTEx--Coexpression	RASIP1,TNNI3,TCAP
193	0.1201	DPRX	3	297	0.2491	1	1.764	GTEx--Coexpression	TNNT1,NRAP,TCAP
194	0.1207	KCMF1	3	297	0.2491	1	1.764	GTEx--Coexpression	RETREG1,TNNT1,NRAP
195	0.1213	ZBTB43	3	297	0.2491	1	1.764	GTEx--Coexpression	RETREG1,TNNT1,NRAP
196	0.122	HOXC4	3	297	0.2491	1	1.764	GTEx--Coexpression	VASN,CHSY3,FAP
197	0.1226	ZNF639	3	297	0.2491	1	1.764	GTEx--Coexpression	ACTN1,PPP1R12B,PDZRN3
198	0.1232	CREB3L2	3	297	0.2491	1	1.764	GTEx--Coexpression	OLFML2B,ISLR,SLC26A4
199	0.1238	CC2D1A	3	297	0.2491	1	1.764	GTEx--Coexpression	CDH1,CNNM4,RGS12
200	0.1245	HES4	3	297	0.2491	1	1.764	GTEx--Coexpression	CACNA1C,PPP1R12B,CHSY3
201	0.1251	EBF1	3	297	0.2491	1	1.764	GTEx--Coexpression	OLFML2B,ISLR,CHSY3
202	0.1257	OSR2	3	297	0.2491	1	1.764	GTEx--Coexpression	ISLR,NR2F2,WNT2B
203	0.1263	HOXC5	3	297	0.2491	1	1.764	GTEx--Coexpression	ISLR,NR2F2,VASN
204	0.1269	FOXC1	3	297	0.2491	1	1.764	GTEx--Coexpression	OLFML2B,CHSY3,MGP
205	0.1276	DRGX	3	297	0.2491	1	1.764	GTEx--Coexpression	STMN1,PHYHIPL,CAMK2N1
206	0.1282	THAP8	3	298	0.2506	1	1.758	GTEx--Coexpression	FOXP2,OGT,PDZRN3
207	0.1288	LHX2	3	298	0.2506	1	1.758	GTEx--Coexpression	RASL10A,CAMK2N1,MGAT5B
208	0.1294	ZNF665	3	298	0.2506	1	1.758	GTEx--Coexpression	ISLR,NR2F2,UHRF2
209	0.1301	SOX3	3	298	0.2506	1	1.758	GTEx--Coexpression	STMN1,PHYHIPL,USP11
210	0.1307	ZNF672	3	298	0.2506	1	1.758	GTEx--Coexpression	TNNT1,NRAP,TCAP
211	0.1313	TBX18	3	298	0.2506	1	1.758	GTEx--Coexpression	OLFML2B,VASN,CHSY3
212	0.1319	ZNF676	3	298	0.2506	1	1.758	GTEx--Coexpression	RPS6KA4,CACNA1C,SLC26A4
213	0.1325	POU3F3	3	298	0.2506	1	1.758	GTEx--Coexpression	PHYHIPL,RASL10A,LRRTM2
214	0.1332	PRDM16	3	298	0.2506	1	1.758	GTEx--Coexpression	OLFML2B,CHSY3,MGP
215	0.1338	SREBF1	3	298	0.2506	1	1.758	GTEx--Coexpression	FANCL,CDH12,KLHL4
216	0.1344	FOXL1	3	298	0.2506	1	1.758	GTEx--Coexpression	VASN,CHSY3,MGP
217	0.135	POGK	3	298	0.2506	1	1.758	GTEx--Coexpression	PHYHIPL,P2RX7,ANKRD65
218	0.1357	ZNF48	3	298	0.2506	1	1.758	GTEx--Coexpression	CHRM3,BSN,RTN4R
219	0.1363	HOXD8	3	298	0.2506	1	1.758	GTEx--Coexpression	ISLR,NR2F2,ARAP2
220	0.1369	HSF2	3	298	0.2506	1	1.758	GTEx--Coexpression	RETREG1,TNNT1,NRAP
221	0.1375	HIC1	3	298	0.2506	1	1.758	GTEx--Coexpression	ISLR,NR2F2,RASIP1
222	0.1381	ZNF300	3	298	0.2506	1	1.758	GTEx--Coexpression	ISLR,NR2F2,UHRF2
223	0.1388	ZNF275	3	298	0.2506	1	1.758	GTEx--Coexpression	FANCL,CDH12,KLHL4
224	0.1394	SOX6	3	298	0.2506	1	1.758	GTEx--Coexpression	RETREG1,TNNT1,NRAP
225	0.14	SALL3	3	298	0.2506	1	1.758	GTEx--Coexpression	NECAB2,PHYHIPL,RASL10A
226	0.1406	KLF12	3	298	0.2506	1	1.758	GTEx--Coexpression	CDH1,CACNA1C,PPP1R12B
227	0.1413	HOXD9	3	298	0.2506	1	1.758	GTEx--Coexpression	ISLR,FOXP2,KANSL3
228	0.1419	MYPOP	3	298	0.2506	1	1.758	GTEx--Coexpression	BSN,CAMK2N1,MGAT5B
229	0.1425	ZNF154	3	298	0.2506	1	1.758	GTEx--Coexpression	CHRM3,SLC26A4,HLF
230	0.1431	TSHZ2	3	298	0.2506	1	1.758	GTEx--Coexpression	ISLR,NR2F2,GABRE
231	0.1437	ZNF577	3	299	0.2521	1	1.752	GTEx--Coexpression	OGT,PNPLA7,KANSL3
232	0.1444	MEF2C	3	299	0.2521	1	1.752	GTEx--Coexpression	PRPH2,TNNT1,NRAP
233	0.145	YBX3	3	299	0.2521	1	1.752	GTEx--Coexpression	RETREG1,TNNT1,NRAP
234	0.1456	POU5F1	3	299	0.2521	1	1.752	GTEx--Coexpression	CDH1,KIRREL2,CAPN13
235	0.1462	HIVEP3	3	299	0.2521	1	1.752	GTEx--Coexpression	RPS6KA4,TINCR,ARAP2
236	0.1469	ZNF22	3	299	0.2521	1	1.752	GTEx--Coexpression	KIRREL2,SPCS3,RGS12
237	0.1475	MYRFL	3	299	0.2521	1	1.752	GTEx--Coexpression	PRELID2,SLC17A8,CAPN13
238	0.1481	GLI3	3	299	0.2521	1	1.752	GTEx--Coexpression	ISLR,FOXP2,PDZRN3
239	0.1487	GTF2IRD2	3	299	0.2521	1	1.752	GTEx--Coexpression	PDZRN3,PNPLA7,KANSL3
240	0.1493	GSX1	3	299	0.2521	1	1.752	GTEx--Coexpression	NECAB2,PHYHIPL,USP11
241	0.15	GZF1	3	299	0.2521	1	1.752	GTEx--Coexpression	CDH1,RAB33A,RYBP
242	0.1506	FEZF1	3	299	0.2521	1	1.752	GTEx--Coexpression	NECAB2,PHYHIPL,USP11
243	0.1512	MYF6	3	299	0.2521	1	1.752	GTEx--Coexpression	RETREG1,TNNT1,NRAP
244	0.1518	ZNF827	3	299	0.2521	1	1.752	GTEx--Coexpression	CPNE4,CPLX3,PNPLA7
245	0.1525	MEOX2	3	299	0.2521	1	1.752	GTEx--Coexpression	OLFML2B,ISLR,NR2F2
246	0.1531	EBF4	3	299	0.2521	1	1.752	GTEx--Coexpression	FOXP2,FOXP1,PNPLA7
247	0.1537	ZNF771	3	299	0.2521	1	1.752	GTEx--Coexpression	RASL10A,CAMK2N1,MGAT5B
248	0.1543	GTF2IRD2B	3	299	0.2521	1	1.752	GTEx--Coexpression	PDZRN3,PNPLA7,KANSL3
249	0.1549	ZHX3	3	299	0.2521	1	1.752	GTEx--Coexpression	ACTN1,PDZRN3,HLF
250	0.1556	CXXC4	3	299	0.2521	1	1.752	GTEx--Coexpression	PHYHIPL,LRRTM2,USP11
251	0.1562	NR4A2	3	299	0.2521	1	1.752	GTEx--Coexpression	PHYHIPL,RASL10A,LRRTM2
252	0.1568	ZNF727	3	299	0.2521	1	1.752	GTEx--Coexpression	PDZRN3,CUX1,PCDHB14
253	0.1574	EBF2	3	299	0.2521	1	1.752	GTEx--Coexpression	OLFML2B,CYP1B1,NR2F2
254	0.1581	BSX	3	299	0.2521	1	1.752	GTEx--Coexpression	STMN1,PHYHIPL,USP11
255	0.1587	ZNF548	3	299	0.2521	1	1.752	GTEx--Coexpression	PHYHIPL,OGT,UHRF2
256	0.1593	ATF7	3	299	0.2521	1	1.752	GTEx--Coexpression	ISLR,NR2F2,UHRF2
257	0.1599	C11ORF95	3	299	0.2521	1	1.752	GTEx--Coexpression	ISLR,NR2F2,PCDHB14
258	0.1605	ZBTB8B	3	299	0.2521	1	1.752	GTEx--Coexpression	PHYHIPL,LRRTM2,USP11
259	0.1612	MYOD1	3	299	0.2521	1	1.752	GTEx--Coexpression	PRPH2,TNNT1,NRAP
260	0.1618	ZNF41	3	299	0.2521	1	1.752	GTEx--Coexpression	TNNT1,NRAP,TCAP
261	0.1624	SOX14	3	299	0.2521	1	1.752	GTEx--Coexpression	CPNE4,PHYHIPL,USP11
262	0.163	PAX7	3	299	0.2521	1	1.752	GTEx--Coexpression	PRPH2,TNNT1,NRAP
263	0.1637	ZNF34	3	299	0.2521	1	1.752	GTEx--Coexpression	COL13A1,NRN1L,PCDHB14
264	0.1643	ZNF354B	3	299	0.2521	1	1.752	GTEx--Coexpression	OGT,UHRF2,TLL1
265	0.1649	DPF3	3	299	0.2521	1	1.752	GTEx--Coexpression	TNNT1,NRAP,TCAP
266	0.1655	NFATC4	3	299	0.2521	1	1.752	GTEx--Coexpression	ISLR,NR2F2,PDZRN3
267	0.1661	SKI	3	299	0.2521	1	1.752	GTEx--Coexpression	COL13A1,PCDHB14,TLL1
268	0.1668	RUNX2	3	299	0.2521	1	1.752	GTEx--Coexpression	ADCY7,RYBP,FAP
269	0.1674	MBD3	3	299	0.2521	1	1.752	GTEx--Coexpression	RASL10A,CAMK2N1,MGAT5B
270	0.168	TET1	3	299	0.2521	1	1.752	GTEx--Coexpression	ISLR,NR2F2,UHRF2
271	0.1686	ZIC2	3	300	0.2537	1	1.747	GTEx--Coexpression	RTN4R,COL13A1,SPOCK1
272	0.1693	HHEX	3	300	0.2537	1	1.747	GTEx--Coexpression	CSGALNACT1,PAX8-AS1,SLC26A4
273	0.1699	ZNF662	3	300	0.2537	1	1.747	GTEx--Coexpression	OGT,UHRF2,PNPLA7
274	0.1705	VSX1	3	300	0.2537	1	1.747	GTEx--Coexpression	BSN,RTN4R,SPOCK1
275	0.1711	MLXIP	3	300	0.2537	1	1.747	GTEx--Coexpression	FOXP2,TNNT1,KANSL3
276	0.1717	CPEB1	3	300	0.2537	1	1.747	GTEx--Coexpression	STMN1,PHYHIPL,USP11
277	0.1724	FOXD4	3	300	0.2537	1	1.747	GTEx--Coexpression	BSN,RTN4R,SPOCK1
278	0.173	ZNF510	3	300	0.2537	1	1.747	GTEx--Coexpression	BSN,PARP2,SPOCK1
279	0.1736	FOXE1	3	300	0.2537	1	1.747	GTEx--Coexpression	CSGALNACT1,PAX8-AS1,SLC26A4
280	0.1742	NEUROD1	3	300	0.2537	1	1.747	GTEx--Coexpression	RTN4R,COL13A1,SPOCK1
281	0.1749	ZNF804B	3	300	0.2537	1	1.747	GTEx--Coexpression	CSGALNACT1,PAX8-AS1,SLC26A4
282	0.1755	HOXC11	3	300	0.2537	1	1.747	GTEx--Coexpression	TINCR,VASN,FAP
283	0.1761	ZNF114	3	300	0.2537	1	1.747	GTEx--Coexpression	CSGALNACT1,SLC26A4,ARAP2
284	0.1767	BHLHE22	3	300	0.2537	1	1.747	GTEx--Coexpression	BSN,RTN4R,SPOCK1
285	0.1773	HMG20B	3	300	0.2537	1	1.747	GTEx--Coexpression	BSN,FOXP1,LRRTM2
286	0.178	ZNF784	3	300	0.2537	1	1.747	GTEx--Coexpression	TNNT1,NRAP,TCAP
287	0.1786	ESRRB	3	300	0.2537	1	1.747	GTEx--Coexpression	TNNT1,NRAP,TCAP
288	0.1792	ZNF521	3	300	0.2537	1	1.747	GTEx--Coexpression	COL13A1,SPOCK1,TLL1
289	0.1798	HSFY2	3	300	0.2537	1	1.747	GTEx--Coexpression	BSN,RTN4R,PARP2
290	0.1805	ONECUT2	3	300	0.2537	1	1.747	GTEx--Coexpression	ARPP19,SLC22A9,SLC22A10
291	0.1811	ZFP62	3	300	0.2537	1	1.747	GTEx--Coexpression	CDH1,SLC26A4,OGT
292	0.1817	TLX1	3	300	0.2537	1	1.747	GTEx--Coexpression	NPY1R,CPLX3,CD52
293	0.1823	INSM2	3	300	0.2537	1	1.747	GTEx--Coexpression	PHYHIPL,LRRTM2,MGAT5B
294	0.1829	TBPL2	3	300	0.2537	1	1.747	GTEx--Coexpression	TRABD2A,TINCR,WNT2B
295	0.1836	SP1	3	300	0.2537	1	1.747	GTEx--Coexpression	PHYHIPL,LARP6,USP11
296	0.1842	SOX21	3	300	0.2537	1	1.747	GTEx--Coexpression	TINCR,ARAP2,RGS12
297	0.1848	ZNF385A	3	300	0.2537	1	1.747	GTEx--Coexpression	TINCR,ARAP2,RGS12
298	0.1854	BCL11A	3	300	0.2537	1	1.747	GTEx--Coexpression	TINCR,ARAP2,RGS12
299	0.1861	ZNF554	3	300	0.2537	1	1.747	GTEx--Coexpression	BSN,RTN4R,PARP2
300	0.1867	VEZF1	3	300	0.2537	1	1.747	GTEx--Coexpression	FOXP2,PPP1R12B,PDZRN3
301	0.1873	ZNF653	3	300	0.2537	1	1.747	GTEx--Coexpression	BSN,RTN4R,SLF1
302	0.1879	MITF	3	300	0.2537	1	1.747	GTEx--Coexpression	PPP1R12B,PDZRN3,NRAP
303	0.1886	DLX2	3	300	0.2537	1	1.747	GTEx--Coexpression	NECAB2,AK5,CAMK2N1
304	0.1892	ZIC3	3	300	0.2537	1	1.747	GTEx--Coexpression	BSN,RTN4R,COL13A1
305	0.1898	TAL2	3	300	0.2537	1	1.747	GTEx--Coexpression	PRPH2,TNNT1,NRAP
306	0.1904	MYOG	3	300	0.2537	1	1.747	GTEx--Coexpression	PRPH2,TNNT1,NRAP
307	0.191	HES2	3	300	0.2537	1	1.747	GTEx--Coexpression	TINCR,SQLE,RGS12
308	0.1917	GLYR1	3	300	0.2537	1	1.747	GTEx--Coexpression	CHRM3,PPP1R12B,PDZRN3
309	0.1923	NFIX	3	300	0.2537	1	1.747	GTEx--Coexpression	RTN4R,COL13A1,SPOCK1
310	0.1929	PAX8	3	300	0.2537	1	1.747	GTEx--Coexpression	CSGALNACT1,PAX8-AS1,SLC26A4
311	0.1935	FBXL19	3	300	0.2537	1	1.747	GTEx--Coexpression	STMN1,CAMK2N1,MGAT5B
312	0.1942	RUNX1	3	300	0.2537	1	1.747	GTEx--Coexpression	CYP1B1,HLF,FAP
313	0.1948	ZNF484	3	300	0.2537	1	1.747	GTEx--Coexpression	SPOCK1,SLF1,TLL1
314	0.1954	ZIC1	3	300	0.2537	1	1.747	GTEx--Coexpression	RTN4R,COL13A1,SPOCK1
315	0.196	ZFP41	3	300	0.2537	1	1.747	GTEx--Coexpression	STMN1,PHYHIPL,USP11
316	0.1966	ZNF30	3	300	0.2537	1	1.747	GTEx--Coexpression	BSN,RTN4R,SPOCK1
317	0.1973	ZBTB18	3	300	0.2537	1	1.747	GTEx--Coexpression	BSN,RTN4R,SPOCK1
318	0.1979	ZNF556	3	300	0.2537	1	1.747	GTEx--Coexpression	PRPH2,TNNT1,NRAP
319	0.1985	REST	3	300	0.2537	1	1.747	GTEx--Coexpression	BSN,LRRTM2,USP11
320	0.1991	ZNF823	3	300	0.2537	1	1.747	GTEx--Coexpression	CDH1,TP53I3,ANXA1
321	0.1998	ZIC4	3	300	0.2537	1	1.747	GTEx--Coexpression	RTN4R,COL13A1,SPOCK1
322	0.2004	FOXJ2	3	300	0.2537	1	1.747	GTEx--Coexpression	STMN1,PHYHIPL,PPP1R12B
323	0.201	RELA	3	300	0.2537	1	1.747	GTEx--Coexpression	STMN1,PHYHIPL,LRRTM2
324	0.2016	ZNF721	3	300	0.2537	1	1.747	GTEx--Coexpression	BSN,LRRTM2,PARP2
325	0.2022	ZBED5	3	300	0.2537	1	1.747	GTEx--Coexpression	OGT,UHRF2,KANSL3
326	0.2029	SIX1	3	300	0.2537	1	1.747	GTEx--Coexpression	PRPH2,TNNT1,NRAP
327	0.2035	ZIC5	3	300	0.2537	1	1.747	GTEx--Coexpression	BSN,RTN4R,COL13A1
328	0.2041	NKX63	3	300	0.2537	1	1.747	GTEx--Coexpression	BSN,RTN4R,COL13A1
329	0.2047	SPIC	3	300	0.2537	1	1.747	GTEx--Coexpression	NPY1R,CPLX3,CD52
330	0.2054	NPAS2	3	300	0.2537	1	1.747	GTEx--Coexpression	CDH1,STYK1,RGS12
331	0.206	ZNF783	3	300	0.2537	1	1.747	GTEx--Coexpression	OGT,UHRF2,KANSL3
332	0.2066	VAX2	3	300	0.2537	1	1.747	GTEx--Coexpression	RTN4R,COL13A1,SPOCK1
333	0.2072	HOXB1	3	300	0.2537	1	1.747	GTEx--Coexpression	SQLE,ANXA1,RGS12
334	0.2078	SIM2	3	300	0.2537	1	1.747	GTEx--Coexpression	TP53I3,ANXA1,RGS12
335	0.2085	NKX21	3	300	0.2537	1	1.747	GTEx--Coexpression	CSGALNACT1,PAX8-AS1,SLC26A4
336	0.2091	SOX15	3	300	0.2537	1	1.747	GTEx--Coexpression	TINCR,ANXA1,RGS12
337	0.2097	ZNF804A	3	300	0.2537	1	1.747	GTEx--Coexpression	BSN,LRRTM2,SLF1
338	0.2103	OLIG3	3	300	0.2537	1	1.747	GTEx--Coexpression	CHRM3,CDH1,KIRREL2
339	0.211	ZGLP1	3	300	0.2537	1	1.747	GTEx--Coexpression	BSN,RTN4R,USP11
340	0.2116	ZNF519	3	300	0.2537	1	1.747	GTEx--Coexpression	COL13A1,PARP2,SPOCK1
341	0.2122	PAX6	3	300	0.2537	1	1.747	GTEx--Coexpression	BSN,RTN4R,SPOCK1
342	0.2128	THAP12	3	300	0.2537	1	1.747	GTEx--Coexpression	KIRREL2,SPCS3,RGS12
343	0.2134	POU3F2	2	297	0.5127	1	1.172	GTEx--Coexpression	PHYHIPL,RASL10A
344	0.2141	SOX2	2	297	0.5127	1	1.172	GTEx--Coexpression	PHYHIPL,RASL10A
345	0.2147	EGR1	2	297	0.5127	1	1.172	GTEx--Coexpression	ISLR,SLC26A4
346	0.2153	PATZ1	2	297	0.5127	1	1.172	GTEx--Coexpression	SLC26A4,PNPLA7
347	0.2159	HMX1	2	297	0.5127	1	1.172	GTEx--Coexpression	PHYHIPL,RASL10A
348	0.2166	ZNF182	2	297	0.5127	1	1.172	GTEx--Coexpression	OGT,UHRF2
349	0.2172	SIM1	2	297	0.5127	1	1.172	GTEx--Coexpression	VASN,FAP
350	0.2178	TWIST1	2	297	0.5127	1	1.172	GTEx--Coexpression	VASN,FAP
351	0.2184	ZFHX4	2	297	0.5127	1	1.172	GTEx--Coexpression	CDH1,FAP
352	0.219	ANKZF1	2	297	0.5127	1	1.172	GTEx--Coexpression	OGT,UHRF2
353	0.2197	MSX1	2	297	0.5127	1	1.172	GTEx--Coexpression	ISLR,RASIP1
354	0.2203	RXRB	2	297	0.5127	1	1.172	GTEx--Coexpression	OGT,KANSL3
355	0.2209	HOXC8	2	297	0.5127	1	1.172	GTEx--Coexpression	VASN,FAP
356	0.2215	TWIST2	2	297	0.5127	1	1.172	GTEx--Coexpression	VASN,FAP
357	0.2222	ESR1	2	297	0.5127	1	1.172	GTEx--Coexpression	ISLR,KANSL3
358	0.2228	STAT2	2	298	0.5145	1	1.168	GTEx--Coexpression	OGT,UHRF2
359	0.2234	SETDB2	2	298	0.5145	1	1.168	GTEx--Coexpression	OGT,UHRF2
360	0.224	ZBTB38	2	298	0.5145	1	1.168	GTEx--Coexpression	VASN,FAP
361	0.2246	NR4A1	2	298	0.5145	1	1.168	GTEx--Coexpression	ISLR,NR2F2
362	0.2253	RBSN	2	298	0.5145	1	1.168	GTEx--Coexpression	PHYHIPL,LRRTM2
363	0.2259	ZNF470	2	298	0.5145	1	1.168	GTEx--Coexpression	LARP6,SPOCK1
364	0.2265	LHX6	2	298	0.5145	1	1.168	GTEx--Coexpression	RASIP1,TLL1
365	0.2271	ZNF250	2	298	0.5145	1	1.168	GTEx--Coexpression	COL13A1,NRN1L
366	0.2278	AR	2	298	0.5145	1	1.168	GTEx--Coexpression	ISLR,SLC22A9
367	0.2284	NOTO	2	298	0.5145	1	1.168	GTEx--Coexpression	COL13A1,CAPN13
368	0.229	NKX25	2	298	0.5145	1	1.168	GTEx--Coexpression	TNNI3,TCAP
369	0.2296	PITX3	2	298	0.5145	1	1.168	GTEx--Coexpression	TNNT1,NRAP
370	0.2302	NKX62	2	298	0.5145	1	1.168	GTEx--Coexpression	PHYHIPL,LARP6
371	0.2309	SKIL	2	298	0.5145	1	1.168	GTEx--Coexpression	RPS6KA4,BSN
372	0.2315	FERD3L	2	298	0.5145	1	1.168	GTEx--Coexpression	VASN,FAP
373	0.2321	ZNF280A	2	298	0.5145	1	1.168	GTEx--Coexpression	CDH12,KLHL4
374	0.2327	SNAI2	2	298	0.5145	1	1.168	GTEx--Coexpression	VASN,FAP
375	0.2334	E2F4	2	298	0.5145	1	1.168	GTEx--Coexpression	PHYHIPL,LRRTM2
376	0.234	HDX	2	298	0.5145	1	1.168	GTEx--Coexpression	ACTN1,CHSY3
377	0.2346	ZNF578	2	298	0.5145	1	1.168	GTEx--Coexpression	VASN,FAP
378	0.2352	ZNF736	2	298	0.5145	1	1.168	GTEx--Coexpression	OGT,UHRF2
379	0.2358	RFX6	2	298	0.5145	1	1.168	GTEx--Coexpression	KIRREL2,SPCS3
380	0.2365	MTERF2	2	298	0.5145	1	1.168	GTEx--Coexpression	ADCY7,PNPLA7
381	0.2371	DBX2	2	298	0.5145	1	1.168	GTEx--Coexpression	PHYHIPL,RASL10A
382	0.2377	ARX	2	298	0.5145	1	1.168	GTEx--Coexpression	TRABD2A,PRPH2
383	0.2383	ZNF280D	2	298	0.5145	1	1.168	GTEx--Coexpression	ISLR,NR2F2
384	0.239	OLIG2	2	298	0.5145	1	1.168	GTEx--Coexpression	PHYHIPL,RASL10A
385	0.2396	FOXB2	2	298	0.5145	1	1.168	GTEx--Coexpression	PHYHIPL,USP11
386	0.2402	SOX9	2	298	0.5145	1	1.168	GTEx--Coexpression	PHYHIPL,RASL10A
387	0.2408	NPAS3	2	298	0.5145	1	1.168	GTEx--Coexpression	PHYHIPL,RASL10A
388	0.2414	E2F6	2	298	0.5145	1	1.168	GTEx--Coexpression	TNNT1,NRAP
389	0.2421	FOXL2	2	298	0.5145	1	1.168	GTEx--Coexpression	TRABD2A,NR2F2
390	0.2427	SOX4	2	298	0.5145	1	1.168	GTEx--Coexpression	ISLR,NR2F2
391	0.2433	THAP4	2	298	0.5145	1	1.168	GTEx--Coexpression	NRAP,TCAP
392	0.2439	FOXD1	2	298	0.5145	1	1.168	GTEx--Coexpression	VASN,FAP
393	0.2446	ZNF740	2	298	0.5145	1	1.168	GTEx--Coexpression	OGT,UHRF2
394	0.2452	HEYL	2	298	0.5145	1	1.168	GTEx--Coexpression	CHSY3,MGP
395	0.2458	RBPJ	2	298	0.5145	1	1.168	GTEx--Coexpression	UHRF2,RYBP
396	0.2464	HOXC6	2	298	0.5145	1	1.168	GTEx--Coexpression	VASN,FAP
397	0.247	HOXD4	2	298	0.5145	1	1.168	GTEx--Coexpression	ISLR,NR2F2
398	0.2477	ZNF439	2	298	0.5145	1	1.168	GTEx--Coexpression	OGT,UHRF2
399	0.2483	GSX2	2	298	0.5145	1	1.168	GTEx--Coexpression	RASL10A,ARAP2
400	0.2489	HOXD3	2	298	0.5145	1	1.168	GTEx--Coexpression	ISLR,NR2F2
401	0.2495	FEV	2	298	0.5145	1	1.168	GTEx--Coexpression	CPNE4,FANCL
402	0.2502	POU4F3	2	298	0.5145	1	1.168	GTEx--Coexpression	VASN,CHSY3
403	0.2508	HEY2	2	298	0.5145	1	1.168	GTEx--Coexpression	OLFML2B,CHSY3
404	0.2514	ZBED1	2	298	0.5145	1	1.168	GTEx--Coexpression	RETREG1,NRAP
405	0.252	ZNF768	2	298	0.5145	1	1.168	GTEx--Coexpression	NRAP,TCAP
406	0.2526	LHX9	2	298	0.5145	1	1.168	GTEx--Coexpression	ISLR,NR2F2
407	0.2533	HES5	2	298	0.5145	1	1.168	GTEx--Coexpression	NECAB2,RASL10A
408	0.2539	ZNF853	2	298	0.5145	1	1.168	GTEx--Coexpression	PHYHIPL,RASL10A
409	0.2545	RAX2	2	299	0.5163	1	1.164	GTEx--Coexpression	FANCL,USP11
410	0.2551	GTF2IRD1	2	299	0.5163	1	1.164	GTEx--Coexpression	TNNT1,NRAP
411	0.2558	ETS1	2	299	0.5163	1	1.164	GTEx--Coexpression	CD52,RASIP1
412	0.2564	MSX2	2	299	0.5163	1	1.164	GTEx--Coexpression	VASN,CHSY3
413	0.257	NR1H3	2	299	0.5163	1	1.164	GTEx--Coexpression	RASIP1,GABRE
414	0.2576	CREB3L1	2	299	0.5163	1	1.164	GTEx--Coexpression	PRELID2,SPCS3
415	0.2582	TBX1	2	299	0.5163	1	1.164	GTEx--Coexpression	TNNT1,NRAP
416	0.2589	GLI1	2	299	0.5163	1	1.164	GTEx--Coexpression	CYP1B1,NR2F2
417	0.2595	RXRA	2	299	0.5163	1	1.164	GTEx--Coexpression	TINCR,ARNTL
418	0.2601	ZFHX3	2	299	0.5163	1	1.164	GTEx--Coexpression	OLFML2B,CHSY3
419	0.2607	NR2F1	2	299	0.5163	1	1.164	GTEx--Coexpression	USP11,ANKRD65
420	0.2614	PRDM5	2	299	0.5163	1	1.164	GTEx--Coexpression	ISLR,NR2F2
421	0.262	BHLHE41	2	299	0.5163	1	1.164	GTEx--Coexpression	PHYHIPL,LARP6
422	0.2626	ZNF3	2	299	0.5163	1	1.164	GTEx--Coexpression	PHYHIPL,LRRTM2
423	0.2632	ZFP1	2	299	0.5163	1	1.164	GTEx--Coexpression	AK5,LRRTM2
424	0.2638	GBX1	2	299	0.5163	1	1.164	GTEx--Coexpression	PRPH2,TNNT1
425	0.2645	ZNF561	2	299	0.5163	1	1.164	GTEx--Coexpression	PHYHIPL,USP11
426	0.2651	ZNF506	2	299	0.5163	1	1.164	GTEx--Coexpression	OGT,NRN1L
427	0.2657	ZNF501	2	299	0.5163	1	1.164	GTEx--Coexpression	VASN,FAP
428	0.2663	ZNF207	2	299	0.5163	1	1.164	GTEx--Coexpression	OGT,UHRF2
429	0.267	TSC22D1	2	299	0.5163	1	1.164	GTEx--Coexpression	PHYHIPL,USP11
430	0.2676	ZNF579	2	299	0.5163	1	1.164	GTEx--Coexpression	TNNT1,NRAP
431	0.2682	TP73	2	299	0.5163	1	1.164	GTEx--Coexpression	TINCR,SQLE
432	0.2688	USF3	2	299	0.5163	1	1.164	GTEx--Coexpression	TNNT1,NRAP
433	0.2694	SP3	2	299	0.5163	1	1.164	GTEx--Coexpression	PHYHIPL,UHRF2
434	0.2701	SOX18	2	299	0.5163	1	1.164	GTEx--Coexpression	RASIP1,TNNI3
435	0.2707	FOXO6	2	299	0.5163	1	1.164	GTEx--Coexpression	FANCL,USP11
436	0.2713	SP7	2	299	0.5163	1	1.164	GTEx--Coexpression	STMN1,CSGALNACT1
437	0.2719	ALX1	2	299	0.5163	1	1.164	GTEx--Coexpression	VASN,FAP
438	0.2726	ZFP3	2	299	0.5163	1	1.164	GTEx--Coexpression	RETREG1,NRAP
439	0.2732	ZNF419	2	299	0.5163	1	1.164	GTEx--Coexpression	PARP2,NRN1L
440	0.2738	SOX13	2	299	0.5163	1	1.164	GTEx--Coexpression	ISLR,NR2F2
441	0.2744	KMT2A	2	299	0.5163	1	1.164	GTEx--Coexpression	COL13A1,UHRF2
442	0.275	ZNF747	2	299	0.5163	1	1.164	GTEx--Coexpression	PPP1R12B,PDZRN3
443	0.2757	ASCL1	2	299	0.5163	1	1.164	GTEx--Coexpression	PHYHIPL,USP11
444	0.2763	ZNF529	2	299	0.5163	1	1.164	GTEx--Coexpression	PARP2,USP11
445	0.2769	NCOA1	2	299	0.5163	1	1.164	GTEx--Coexpression	LRRTM2,LRRC7
446	0.2775	ZNF835	2	299	0.5163	1	1.164	GTEx--Coexpression	BSN,RTN4R
447	0.2782	ZNF12	2	299	0.5163	1	1.164	GTEx--Coexpression	OGT,UHRF2
448	0.2788	ZNF536	2	299	0.5163	1	1.164	GTEx--Coexpression	PHYHIPL,ANKRD65
449	0.2794	ZNF497	2	299	0.5163	1	1.164	GTEx--Coexpression	BSN,RTN4R
450	0.28	ZNF600	2	299	0.5163	1	1.164	GTEx--Coexpression	OGT,UHRF2
451	0.2806	LMX1A	2	299	0.5163	1	1.164	GTEx--Coexpression	TNFRSF11A,FANCL
452	0.2813	ZSCAN2	2	299	0.5163	1	1.164	GTEx--Coexpression	KIRREL2,ARAP2
453	0.2819	SLC2A4RG	2	299	0.5163	1	1.164	GTEx--Coexpression	SLC22A9,SLC22A10
454	0.2825	MTF2	2	299	0.5163	1	1.164	GTEx--Coexpression	SLF1,DONSON
455	0.2831	ARGFX	2	299	0.5163	1	1.164	GTEx--Coexpression	NRAP,TCAP
456	0.2838	FOXQ1	2	299	0.5163	1	1.164	GTEx--Coexpression	CDH1,TINCR
457	0.2844	ZNF682	2	299	0.5163	1	1.164	GTEx--Coexpression	PARP2,ARAP2
458	0.285	ZFP57	2	299	0.5163	1	1.164	GTEx--Coexpression	LARP6,RAB33A
459	0.2856	NEUROG1	2	299	0.5163	1	1.164	GTEx--Coexpression	TNNI3,TCAP
460	0.2862	DMRTA1	2	299	0.5163	1	1.164	GTEx--Coexpression	SLC22A9,SLC22A10
461	0.2869	ZHX1	2	299	0.5163	1	1.164	GTEx--Coexpression	ANXA1,RGS12
462	0.2875	ZNF655	2	299	0.5163	1	1.164	GTEx--Coexpression	OGT,UHRF2
463	0.2881	TBX4	2	299	0.5163	1	1.164	GTEx--Coexpression	LTK,RASIP1
464	0.2887	TBX15	2	299	0.5163	1	1.164	GTEx--Coexpression	TNNT1,NRAP
465	0.2894	MEOX1	2	299	0.5163	1	1.164	GTEx--Coexpression	RASIP1,GABRE
466	0.29	ZNF74	2	299	0.5163	1	1.164	GTEx--Coexpression	BSN,RTN4R
467	0.2906	OTP	2	299	0.5163	1	1.164	GTEx--Coexpression	PHYHIPL,USP11
468	0.2912	EBF3	2	299	0.5163	1	1.164	GTEx--Coexpression	RASIP1,GABRE
469	0.2918	TBX19	2	299	0.5163	1	1.164	GTEx--Coexpression	TNFRSF11A,FANCL
470	0.2925	MYF5	2	299	0.5163	1	1.164	GTEx--Coexpression	TNNT1,NRAP
471	0.2931	YY1	2	299	0.5163	1	1.164	GTEx--Coexpression	CSGALNACT1,SLC26A4
472	0.2937	ZFP90	2	299	0.5163	1	1.164	GTEx--Coexpression	PHYHIPL,USP11
473	0.2943	SHOX	2	299	0.5163	1	1.164	GTEx--Coexpression	TNNT1,CHSY3
474	0.295	FOXB1	2	299	0.5163	1	1.164	GTEx--Coexpression	STMN1,PHYHIPL
475	0.2956	HOXA10	2	299	0.5163	1	1.164	GTEx--Coexpression	PRPH2,TNNT1
476	0.2962	HSFY1	2	299	0.5163	1	1.164	GTEx--Coexpression	TP53I3,ANXA1
477	0.2968	ZBTB1	2	299	0.5163	1	1.164	GTEx--Coexpression	OGT,UHRF2
478	0.2974	ZNF345	2	299	0.5163	1	1.164	GTEx--Coexpression	UHRF2,KANSL3
479	0.2981	FLYWCH1	2	299	0.5163	1	1.164	GTEx--Coexpression	PARP2,NRN1L
480	0.2987	ZNF107	2	299	0.5163	1	1.164	GTEx--Coexpression	CD52,ADCY7
481	0.2993	FIGLA	2	299	0.5163	1	1.164	GTEx--Coexpression	KIRREL2,SPCS3
482	0.2999	ZNF571	2	299	0.5163	1	1.164	GTEx--Coexpression	FANCL,NRN1L
483	0.3006	LBX1	2	299	0.5163	1	1.164	GTEx--Coexpression	TNNT1,NRAP
484	0.3012	ZNF684	2	299	0.5163	1	1.164	GTEx--Coexpression	SLC22A9,SLC22A10
485	0.3018	ZNF782	2	299	0.5163	1	1.164	GTEx--Coexpression	KIRREL2,UHRF2
486	0.3024	ZNF792	2	299	0.5163	1	1.164	GTEx--Coexpression	PHYHIPL,RASIP1
487	0.303	ZNF621	2	299	0.5163	1	1.164	GTEx--Coexpression	VASN,FAP
488	0.3037	FAM200B	2	299	0.5163	1	1.164	GTEx--Coexpression	PHYHIPL,LRRTM2
489	0.3043	TCF4	2	299	0.5163	1	1.164	GTEx--Coexpression	RASIP1,TLL1
490	0.3049	ZNF841	2	299	0.5163	1	1.164	GTEx--Coexpression	OGT,UHRF2
491	0.3055	HES6	2	299	0.5163	1	1.164	GTEx--Coexpression	PHYHIPL,RASL10A
492	0.3062	SIX4	2	299	0.5163	1	1.164	GTEx--Coexpression	TNNT1,NRAP
493	0.3068	ZNF160	2	299	0.5163	1	1.164	GTEx--Coexpression	OGT,UHRF2
494	0.3074	ZNF700	2	299	0.5163	1	1.164	GTEx--Coexpression	LARP6,OGT
495	0.308	ZNF254	2	299	0.5163	1	1.164	GTEx--Coexpression	CSGALNACT1,SLC26A4
496	0.3086	ZNF559	2	299	0.5163	1	1.164	GTEx--Coexpression	ISLR,NR2F2
497	0.3093	ZNF512	2	299	0.5163	1	1.164	GTEx--Coexpression	ISLR,NR2F2
498	0.3099	TEAD1	2	299	0.5163	1	1.164	GTEx--Coexpression	FOXP2,PDZRN3
499	0.3105	MYCN	2	299	0.5163	1	1.164	GTEx--Coexpression	STMN1,ANKRD65
500	0.3111	ZNF774	2	299	0.5163	1	1.164	GTEx--Coexpression	TNNT1,NRAP
501	0.3118	NR2F2	2	299	0.5163	1	1.164	GTEx--Coexpression	OLFML2B,ISLR
502	0.3124	SP140L	2	299	0.5163	1	1.164	GTEx--Coexpression	CD52,ADCY7
503	0.313	IRX6	2	299	0.5163	1	1.164	GTEx--Coexpression	TINCR,GABRE
504	0.3136	MEF2D	2	299	0.5163	1	1.164	GTEx--Coexpression	TNNT1,NRAP
505	0.3143	ZBTB44	2	299	0.5163	1	1.164	GTEx--Coexpression	TNNT1,KANSL3
506	0.3149	MAFA	2	299	0.5163	1	1.164	GTEx--Coexpression	TNNT1,NRAP
507	0.3155	ZNF649	2	299	0.5163	1	1.164	GTEx--Coexpression	ACTN1,PDZRN3
508	0.3161	YY2	2	299	0.5163	1	1.164	GTEx--Coexpression	VASN,FAP
509	0.3167	ZSCAN9	2	299	0.5163	1	1.164	GTEx--Coexpression	DONSON,KANSL3
510	0.3174	TFEC	2	299	0.5163	1	1.164	GTEx--Coexpression	CD52,ADCY7
511	0.318	E2F5	2	300	0.518	1	1.16	GTEx--Coexpression	OGT,UHRF2
512	0.3186	ZGPAT	2	300	0.518	1	1.16	GTEx--Coexpression	SLC22A9,SLC22A10
513	0.3192	MEF2A	2	300	0.518	1	1.16	GTEx--Coexpression	PPP1R12B,CHSY3
514	0.3199	ZNF267	2	300	0.518	1	1.16	GTEx--Coexpression	CD52,ADCY7
515	0.3205	SOX7	2	300	0.518	1	1.16	GTEx--Coexpression	RASIP1,GABRE
516	0.3211	ZNF347	2	300	0.518	1	1.16	GTEx--Coexpression	UHRF2,TLL1
517	0.3217	ZNF648	2	300	0.518	1	1.16	GTEx--Coexpression	SLC22A9,SLC22A10
518	0.3223	ZNF286B	2	300	0.518	1	1.16	GTEx--Coexpression	COL13A1,SPOCK1
519	0.323	TCF24	2	300	0.518	1	1.16	GTEx--Coexpression	TNNI3,TCAP
520	0.3236	RFX3	2	300	0.518	1	1.16	GTEx--Coexpression	USP11,SLF1
521	0.3242	NR3C2	2	300	0.518	1	1.16	GTEx--Coexpression	ADCY7,CNNM4
522	0.3248	ZNF415	2	300	0.518	1	1.16	GTEx--Coexpression	STMN1,PHYHIPL
523	0.3255	BARHL2	2	300	0.518	1	1.16	GTEx--Coexpression	RTN4R,COL13A1
524	0.3261	PRDM12	2	300	0.518	1	1.16	GTEx--Coexpression	PHYHIPL,LRRTM2
525	0.3267	REL	2	300	0.518	1	1.16	GTEx--Coexpression	CD52,ADCY7
526	0.3273	FOSL2	2	300	0.518	1	1.16	GTEx--Coexpression	STMN1,PHYHIPL
527	0.3279	ZNF80	2	300	0.518	1	1.16	GTEx--Coexpression	CD52,ADCY7
528	0.3286	GRHL1	2	300	0.518	1	1.16	GTEx--Coexpression	TINCR,RGS12
529	0.3292	UNCX	2	300	0.518	1	1.16	GTEx--Coexpression	RTN4R,COL13A1
530	0.3298	DDIT3	2	300	0.518	1	1.16	GTEx--Coexpression	RAB33A,RYBP
531	0.3304	ASCL5	2	300	0.518	1	1.16	GTEx--Coexpression	KIRREL2,PRPH2
532	0.3311	TFCP2L1	2	300	0.518	1	1.16	GTEx--Coexpression	CDH1,TNFRSF11A
533	0.3317	ELF2	2	300	0.518	1	1.16	GTEx--Coexpression	RASL10A,CAMK2N1
534	0.3323	ZNF704	2	300	0.518	1	1.16	GTEx--Coexpression	COL13A1,PCDHB14
535	0.3329	THAP10	2	300	0.518	1	1.16	GTEx--Coexpression	PHYHIPL,LRRTM2
536	0.3335	GRHL2	2	300	0.518	1	1.16	GTEx--Coexpression	CDH1,TINCR
537	0.3342	ARID3C	2	300	0.518	1	1.16	GTEx--Coexpression	SLC22A9,SLC22A10
538	0.3348	NFATC1	2	300	0.518	1	1.16	GTEx--Coexpression	TNNT1,NRAP
539	0.3354	SMYD3	2	300	0.518	1	1.16	GTEx--Coexpression	BSN,SPOCK1
540	0.336	HOXA1	2	300	0.518	1	1.16	GTEx--Coexpression	TP53I3,ANXA1
541	0.3367	PAX9	2	300	0.518	1	1.16	GTEx--Coexpression	TP53I3,ANXA1
542	0.3373	IKZF5	2	300	0.518	1	1.16	GTEx--Coexpression	UHRF2,P2RX7
543	0.3379	SP100	2	300	0.518	1	1.16	GTEx--Coexpression	CD52,ADCY7
544	0.3385	ZNF205	2	300	0.518	1	1.16	GTEx--Coexpression	MEI1,PNPLA7
545	0.3391	XBP1	2	300	0.518	1	1.16	GTEx--Coexpression	KIRREL2,SPCS3
546	0.3398	ZNF613	2	300	0.518	1	1.16	GTEx--Coexpression	CPNE4,CPLX3
547	0.3404	TEAD4	2	300	0.518	1	1.16	GTEx--Coexpression	TNNT1,NRAP
548	0.341	ZKSCAN3	2	300	0.518	1	1.16	GTEx--Coexpression	PHYHIPL,LRRTM2
549	0.3416	ZNF540	2	300	0.518	1	1.16	GTEx--Coexpression	BSN,USP11
550	0.3423	ZNF432	2	300	0.518	1	1.16	GTEx--Coexpression	KIRREL2,SPCS3
551	0.3429	NHLH2	2	300	0.518	1	1.16	GTEx--Coexpression	RPS6KA4,RTN4R
552	0.3435	SREBF2	2	300	0.518	1	1.16	GTEx--Coexpression	BSN,RTN4R
553	0.3441	ZNF678	2	300	0.518	1	1.16	GTEx--Coexpression	OGT,UHRF2
554	0.3447	TFAP2E	2	300	0.518	1	1.16	GTEx--Coexpression	BSN,RTN4R
555	0.3454	NR1I3	2	300	0.518	1	1.16	GTEx--Coexpression	SLC22A9,SLC22A10
556	0.346	BCL11B	2	300	0.518	1	1.16	GTEx--Coexpression	TINCR,ARAP2
557	0.3466	POU6F1	2	300	0.518	1	1.16	GTEx--Coexpression	BSN,RTN4R
558	0.3472	SALL1	2	300	0.518	1	1.16	GTEx--Coexpression	SLC26A4,ARAP2
559	0.3479	RBPJL	2	300	0.518	1	1.16	GTEx--Coexpression	KIRREL2,SPCS3
560	0.3485	MYT1	2	300	0.518	1	1.16	GTEx--Coexpression	BSN,RTN4R
561	0.3491	ZIK1	2	300	0.518	1	1.16	GTEx--Coexpression	SPOCK1,SLF1
562	0.3497	THYN1	2	300	0.518	1	1.16	GTEx--Coexpression	LRRTM2,USP11
563	0.3503	ZNF33B	2	300	0.518	1	1.16	GTEx--Coexpression	KIRREL2,SPCS3
564	0.351	EGR4	2	300	0.518	1	1.16	GTEx--Coexpression	BSN,RTN4R
565	0.3516	ZNF532	2	300	0.518	1	1.16	GTEx--Coexpression	COL13A1,CUX1
566	0.3522	CAMTA2	2	300	0.518	1	1.16	GTEx--Coexpression	BSN,RTN4R
567	0.3528	MAF	2	300	0.518	1	1.16	GTEx--Coexpression	TINCR,WNT2B
568	0.3535	ZNF562	2	300	0.518	1	1.16	GTEx--Coexpression	TP53I3,ANXA1
569	0.3541	ZNF786	2	300	0.518	1	1.16	GTEx--Coexpression	RPS6KA4,TINCR
570	0.3547	ZNF550	2	300	0.518	1	1.16	GTEx--Coexpression	OGT,UHRF2
571	0.3553	SCRT2	2	300	0.518	1	1.16	GTEx--Coexpression	BSN,RTN4R
572	0.3559	CSRNP2	2	300	0.518	1	1.16	GTEx--Coexpression	BSN,USP11
573	0.3566	ZBTB25	2	300	0.518	1	1.16	GTEx--Coexpression	OGT,UHRF2
574	0.3572	BHLHA15	2	300	0.518	1	1.16	GTEx--Coexpression	KIRREL2,SPCS3
575	0.3578	CHCHD3	2	300	0.518	1	1.16	GTEx--Coexpression	NRAP,TCAP
576	0.3584	ZNF558	2	300	0.518	1	1.16	GTEx--Coexpression	OGT,UHRF2
577	0.3591	PITX1	2	300	0.518	1	1.16	GTEx--Coexpression	TP53I3,ANXA1
578	0.3597	PAX2	2	300	0.518	1	1.16	GTEx--Coexpression	GALNT14,SMIM32
579	0.3603	CREBZF	2	300	0.518	1	1.16	GTEx--Coexpression	OGT,UHRF2
580	0.3609	L3MBTL1	2	300	0.518	1	1.16	GTEx--Coexpression	BSN,USP11
581	0.3615	EPAS1	2	300	0.518	1	1.16	GTEx--Coexpression	LTK,RASIP1
582	0.3622	MNX1	2	300	0.518	1	1.16	GTEx--Coexpression	KIRREL2,SPCS3
583	0.3628	ZNF266	2	300	0.518	1	1.16	GTEx--Coexpression	OGT,UHRF2
584	0.3634	E2F8	2	300	0.518	1	1.16	GTEx--Coexpression	TNNT1,NRAP
585	0.364	ZNF462	2	300	0.518	1	1.16	GTEx--Coexpression	A1BG-AS1,CD52
586	0.3647	EN2	2	300	0.518	1	1.16	GTEx--Coexpression	RTN4R,COL13A1
587	0.3653	ELF1	2	300	0.518	1	1.16	GTEx--Coexpression	PHYHIPL,USP11
588	0.3659	NR5A2	2	300	0.518	1	1.16	GTEx--Coexpression	KIRREL2,SPCS3
589	0.3665	TERF2	2	300	0.518	1	1.16	GTEx--Coexpression	BSN,LRRTM2
590	0.3671	ZSCAN31	2	300	0.518	1	1.16	GTEx--Coexpression	CHRM3,FOXP2
591	0.3678	ZNF652	2	300	0.518	1	1.16	GTEx--Coexpression	TINCR,P2RX7
592	0.3684	ZHX2	2	300	0.518	1	1.16	GTEx--Coexpression	TNNT1,NRAP
593	0.369	BACH2	2	300	0.518	1	1.16	GTEx--Coexpression	TNNT1,NRAP
594	0.3696	ZFP30	2	300	0.518	1	1.16	GTEx--Coexpression	PARP2,SPOCK1
595	0.3703	PDX1	2	300	0.518	1	1.16	GTEx--Coexpression	KIRREL2,SPCS3
596	0.3709	PROX1	2	300	0.518	1	1.16	GTEx--Coexpression	SLC22A9,SLC22A10
597	0.3715	PRDM1	2	300	0.518	1	1.16	GTEx--Coexpression	TP53I3,ANXA1
598	0.3721	MYSM1	2	300	0.518	1	1.16	GTEx--Coexpression	OGT,UHRF2
599	0.3727	ZNF486	2	300	0.518	1	1.16	GTEx--Coexpression	CSGALNACT1,SLC26A4
600	0.3734	NEUROD2	2	300	0.518	1	1.16	GTEx--Coexpression	BSN,RTN4R
601	0.374	ZNF138	2	300	0.518	1	1.16	GTEx--Coexpression	TINCR,ARAP2
602	0.3746	ZNF491	2	300	0.518	1	1.16	GTEx--Coexpression	ARAP2,CUX1
603	0.3752	ZNF708	2	300	0.518	1	1.16	GTEx--Coexpression	RAB33A,P2RX7
604	0.3759	CENPX	2	300	0.518	1	1.16	GTEx--Coexpression	RPS6KA4,STYK1
605	0.3765	KLF5	2	300	0.518	1	1.16	GTEx--Coexpression	CDH1,TINCR
606	0.3771	AHDC1	2	300	0.518	1	1.16	GTEx--Coexpression	TINCR,RGS12
607	0.3777	ZBTB40	2	300	0.518	1	1.16	GTEx--Coexpression	OGT,UHRF2
608	0.3783	ZNF25	2	300	0.518	1	1.16	GTEx--Coexpression	LRRTM2,USP11
609	0.379	KLF13	2	300	0.518	1	1.16	GTEx--Coexpression	RPS6KA4,RTN4R
610	0.3796	ZBTB7B	2	300	0.518	1	1.16	GTEx--Coexpression	CDH1,TINCR
611	0.3802	ZC3H8	2	300	0.518	1	1.16	GTEx--Coexpression	BSN,PARP2
612	0.3808	OVOL2	2	300	0.518	1	1.16	GTEx--Coexpression	CDH1,TINCR
613	0.3815	ZNF382	2	300	0.518	1	1.16	GTEx--Coexpression	BSN,RTN4R
614	0.3821	CRX	2	300	0.518	1	1.16	GTEx--Coexpression	SLC22A9,SLC22A10
615	0.3827	RXRG	2	300	0.518	1	1.16	GTEx--Coexpression	PRPH2,TNNT1
616	0.3833	NR2C1	2	300	0.518	1	1.16	GTEx--Coexpression	PARP2,KANSL3
617	0.3839	TGIF1	2	300	0.518	1	1.16	GTEx--Coexpression	BSN,LRRTM2
618	0.3846	AKNA	2	300	0.518	1	1.16	GTEx--Coexpression	CD52,ADCY7
619	0.3852	CEBPA	2	300	0.518	1	1.16	GTEx--Coexpression	TINCR,GABRE
620	0.3858	ZNF169	2	300	0.518	1	1.16	GTEx--Coexpression	OGT,UHRF2
621	0.3864	PTF1A	2	300	0.518	1	1.16	GTEx--Coexpression	KIRREL2,SPCS3
622	0.3871	ZBTB41	2	300	0.518	1	1.16	GTEx--Coexpression	BSN,SPOCK1
623	0.3877	EN1	2	300	0.518	1	1.16	GTEx--Coexpression	TINCR,TNNT1
624	0.3883	LMX1B	2	300	0.518	1	1.16	GTEx--Coexpression	MYB,TINCR
625	0.3889	ONECUT1	2	300	0.518	1	1.16	GTEx--Coexpression	KIRREL2,SLC22A9
626	0.3895	ZNF713	2	300	0.518	1	1.16	GTEx--Coexpression	STMN1,PHYHIPL
627	0.3902	SKOR1	2	300	0.518	1	1.16	GTEx--Coexpression	RTN4R,COL13A1
628	0.3908	TCF21	2	300	0.518	1	1.16	GTEx--Coexpression	LTK,RASIP1
629	0.3914	VDR	2	300	0.518	1	1.16	GTEx--Coexpression	CDH1,TNFRSF11A
630	0.392	RLF	2	300	0.518	1	1.16	GTEx--Coexpression	UHRF2,RYBP
631	0.3927	ZNF706	2	300	0.518	1	1.16	GTEx--Coexpression	KIRREL2,TINCR
632	0.3933	PURG	2	300	0.518	1	1.16	GTEx--Coexpression	BSN,LRRTM2
633	0.3939	CXXC5	2	300	0.518	1	1.16	GTEx--Coexpression	BSN,RTN4R
634	0.3945	FOXK1	2	300	0.518	1	1.16	GTEx--Coexpression	CACNA1C,PCDHB14
635	0.3951	LBX2	2	300	0.518	1	1.16	GTEx--Coexpression	SLC22A9,SLC22A10
636	0.3958	FOXI1	2	300	0.518	1	1.16	GTEx--Coexpression	GALNT14,SMIM32
637	0.3964	MECP2	2	300	0.518	1	1.16	GTEx--Coexpression	SQLE,CUX1
638	0.397	ZNF534	2	300	0.518	1	1.16	GTEx--Coexpression	BSN,LRRTM2
639	0.3976	RUNX3	2	300	0.518	1	1.16	GTEx--Coexpression	CD52,ADCY7
640	0.3983	BARHL1	2	300	0.518	1	1.16	GTEx--Coexpression	RTN4R,COL13A1
641	0.3989	ZNF426	2	300	0.518	1	1.16	GTEx--Coexpression	TP53I3,ANXA1
642	0.3995	ZNF791	2	300	0.518	1	1.16	GTEx--Coexpression	PHYHIPL,UHRF2
643	0.4001	ZNF490	2	300	0.518	1	1.16	GTEx--Coexpression	A1BG-AS1,ADCY7
644	0.4007	SMAD4	2	300	0.518	1	1.16	GTEx--Coexpression	UHRF2,KANSL3
645	0.4014	GTF3A	2	300	0.518	1	1.16	GTEx--Coexpression	NRAP,TCAP
646	0.402	ZNF615	2	300	0.518	1	1.16	GTEx--Coexpression	CUX1,PCDHB14
647	0.4026	AHR	2	300	0.518	1	1.16	GTEx--Coexpression	CYP1B1,NR2F2
648	0.4032	MSGN1	2	300	0.518	1	1.16	GTEx--Coexpression	TP53I3,ANXA1
649	0.4039	ESRRA	2	300	0.518	1	1.16	GTEx--Coexpression	NRAP,TCAP
650	0.4045	ZNF608	2	300	0.518	1	1.16	GTEx--Coexpression	NR2F1,TINCR
651	0.4051	CAMTA1	2	300	0.518	1	1.16	GTEx--Coexpression	BSN,LRRTM2
652	0.4057	HES7	2	300	0.518	1	1.16	GTEx--Coexpression	RTN4R,COL13A1
653	0.4063	FOXI2	2	300	0.518	1	1.16	GTEx--Coexpression	TP53I3,ANXA1
654	0.407	RORC	2	300	0.518	1	1.16	GTEx--Coexpression	TNNT1,NRAP
655	0.4076	ZNF91	2	300	0.518	1	1.16	GTEx--Coexpression	BSN,CNNM4
656	0.4082	ZNF461	2	300	0.518	1	1.16	GTEx--Coexpression	PARP2,SPOCK1
657	0.4088	HIVEP2	2	300	0.518	1	1.16	GTEx--Coexpression	BSN,LRRTM2
658	0.4095	PKNOX1	2	300	0.518	1	1.16	GTEx--Coexpression	SLC26A4,SLF1
659	0.4101	ARNTL2	2	300	0.518	1	1.16	GTEx--Coexpression	SQLE,ANXA1
660	0.4107	RAG1	2	300	0.518	1	1.16	GTEx--Coexpression	NPY1R,SLC26A4
661	0.4113	ZNF440	2	300	0.518	1	1.16	GTEx--Coexpression	CDH1,TINCR
662	0.4119	FOXD4L3	2	300	0.518	1	1.16	GTEx--Coexpression	BSN,LRRTM2
663	0.4126	OTX2	2	300	0.518	1	1.16	GTEx--Coexpression	RTN4R,COL13A1
664	0.4132	ZFP82	2	300	0.518	1	1.16	GTEx--Coexpression	CDH1,SPOCK1
665	0.4138	PITX2	2	300	0.518	1	1.16	GTEx--Coexpression	TNNT1,NRAP
666	0.4144	ZNF189	2	300	0.518	1	1.16	GTEx--Coexpression	KIRREL2,FANCL
667	0.4151	TBX6	2	300	0.518	1	1.16	GTEx--Coexpression	ANXA1,RGS12
668	0.4157	ETV5	2	300	0.518	1	1.16	GTEx--Coexpression	CDH12,USP11
669	0.4163	ZNF343	2	300	0.518	1	1.16	GTEx--Coexpression	PHYHIPL,UHRF2
670	0.4169	ZNF865	2	300	0.518	1	1.16	GTEx--Coexpression	TNNT1,NRAP
671	0.4175	GRHL3	2	300	0.518	1	1.16	GTEx--Coexpression	ANXA1,RGS12
672	0.4182	TLX3	2	300	0.518	1	1.16	GTEx--Coexpression	RTN4R,COL13A1
673	0.4188	ZNF23	2	300	0.518	1	1.16	GTEx--Coexpression	FANCL,USP11
674	0.4194	MYT1L	2	300	0.518	1	1.16	GTEx--Coexpression	BSN,LRRTM2
675	0.42	BARX2	2	300	0.518	1	1.16	GTEx--Coexpression	TP53I3,ANXA1
676	0.4207	TCF12	1	296	0.819	1	0.5861	GTEx--Coexpression	ISLR
677	0.4213	CENPB	1	297	0.82	1	0.5842	GTEx--Coexpression	LARP6
678	0.4219	ZNF76	1	297	0.82	1	0.5842	GTEx--Coexpression	KANSL3
679	0.4225	NACC2	1	297	0.82	1	0.5842	GTEx--Coexpression	PHYHIPL
680	0.4231	CGGBP1	1	297	0.82	1	0.5842	GTEx--Coexpression	UHRF2
681	0.4238	CXXC1	1	297	0.82	1	0.5842	GTEx--Coexpression	OGT
682	0.4244	ZNF469	1	297	0.82	1	0.5842	GTEx--Coexpression	FAP
683	0.425	NR0B1	1	297	0.82	1	0.5842	GTEx--Coexpression	KLHL4
684	0.4256	TBX3	1	297	0.82	1	0.5842	GTEx--Coexpression	KLHL4
685	0.4263	HOXA5	1	297	0.82	1	0.5842	GTEx--Coexpression	KLHL4
686	0.4269	ELK3	1	297	0.82	1	0.5842	GTEx--Coexpression	FAP
687	0.4275	JRKL	1	297	0.82	1	0.5842	GTEx--Coexpression	FAP
688	0.4281	ZNF311	1	297	0.82	1	0.5842	GTEx--Coexpression	NR2F2
689	0.4287	FOXD4L5	1	297	0.82	1	0.5842	GTEx--Coexpression	GABRE
690	0.4294	ZBTB12	1	297	0.82	1	0.5842	GTEx--Coexpression	FAP
691	0.43	FIZ1	1	297	0.82	1	0.5842	GTEx--Coexpression	BSN
692	0.4306	GATA5	1	297	0.82	1	0.5842	GTEx--Coexpression	CAPN13
693	0.4312	HSF4	1	297	0.82	1	0.5842	GTEx--Coexpression	PNPLA7
694	0.4319	ZNF33A	1	297	0.82	1	0.5842	GTEx--Coexpression	OGT
695	0.4325	PPARG	1	297	0.82	1	0.5842	GTEx--Coexpression	GABRE
696	0.4331	SOX8	1	297	0.82	1	0.5842	GTEx--Coexpression	PHYHIPL
697	0.4337	USF2	1	297	0.82	1	0.5842	GTEx--Coexpression	RASL10A
698	0.4343	ZNF518A	1	297	0.82	1	0.5842	GTEx--Coexpression	OGT
699	0.435	ESR2	1	298	0.821	1	0.5822	GTEx--Coexpression	KLHL4
700	0.4356	ZNF385B	1	298	0.821	1	0.5822	GTEx--Coexpression	BSN
701	0.4362	MBD6	1	298	0.821	1	0.5822	GTEx--Coexpression	SLC26A4
702	0.4368	ZNF14	1	298	0.821	1	0.5822	GTEx--Coexpression	UHRF2
703	0.4375	ZFP69	1	298	0.821	1	0.5822	GTEx--Coexpression	A1BG-AS1
704	0.4381	ZNF136	1	298	0.821	1	0.5822	GTEx--Coexpression	UHRF2
705	0.4387	SAFB2	1	298	0.821	1	0.5822	GTEx--Coexpression	NRN1L
706	0.4393	FOXO4	1	298	0.821	1	0.5822	GTEx--Coexpression	PHYHIPL
707	0.44	SOX10	1	298	0.821	1	0.5822	GTEx--Coexpression	ANKRD65
708	0.4406	CREB1	1	298	0.821	1	0.5822	GTEx--Coexpression	UHRF2
709	0.4412	ZNF117	1	298	0.821	1	0.5822	GTEx--Coexpression	GABRE
710	0.4418	PHOX2A	1	298	0.821	1	0.5822	GTEx--Coexpression	KLHL4
711	0.4424	ZBTB26	1	298	0.821	1	0.5822	GTEx--Coexpression	KANSL3
712	0.4431	FOXP4	1	298	0.821	1	0.5822	GTEx--Coexpression	PNPLA7
713	0.4437	HOXB8	1	298	0.821	1	0.5822	GTEx--Coexpression	KLHL4
714	0.4443	MBNL2	1	298	0.821	1	0.5822	GTEx--Coexpression	LARP6
715	0.4449	ESRRG	1	298	0.821	1	0.5822	GTEx--Coexpression	CAPN13
716	0.4456	OLIG1	1	298	0.821	1	0.5822	GTEx--Coexpression	PHYHIPL
717	0.4462	TIGD6	1	298	0.821	1	0.5822	GTEx--Coexpression	FAP
718	0.4468	ZBTB17	1	298	0.821	1	0.5822	GTEx--Coexpression	MEI1
719	0.4474	ZNF442	1	298	0.821	1	0.5822	GTEx--Coexpression	UHRF2
720	0.448	ZNF630	1	298	0.821	1	0.5822	GTEx--Coexpression	CUX1
721	0.4487	ZNF707	1	298	0.821	1	0.5822	GTEx--Coexpression	MEI1
722	0.4493	ZNF599	1	298	0.821	1	0.5822	GTEx--Coexpression	KANSL3
723	0.4499	ZNF567	1	298	0.821	1	0.5822	GTEx--Coexpression	DONSON
724	0.4505	BACH1	1	298	0.821	1	0.5822	GTEx--Coexpression	USP11
725	0.4512	ZSCAN12	1	298	0.821	1	0.5822	GTEx--Coexpression	UHRF2
726	0.4518	HMGA2	1	298	0.821	1	0.5822	GTEx--Coexpression	FAP
727	0.4524	MSC	1	298	0.821	1	0.5822	GTEx--Coexpression	MGP
728	0.453	ZNF513	1	298	0.821	1	0.5822	GTEx--Coexpression	MEI1
729	0.4536	NANOG	1	298	0.821	1	0.5822	GTEx--Coexpression	KLHL4
730	0.4543	ZBTB9	1	298	0.821	1	0.5822	GTEx--Coexpression	FANCL
731	0.4549	HIF1A	1	298	0.821	1	0.5822	GTEx--Coexpression	FAP
732	0.4555	MSANTD3	1	298	0.821	1	0.5822	GTEx--Coexpression	FAP
733	0.4561	L3MBTL3	1	298	0.821	1	0.5822	GTEx--Coexpression	ADCY7
734	0.4568	ZNF211	1	298	0.821	1	0.5822	GTEx--Coexpression	OGT
735	0.4574	ZNF718	1	298	0.821	1	0.5822	GTEx--Coexpression	UHRF2
736	0.458	ZNF10	1	298	0.821	1	0.5822	GTEx--Coexpression	FANCL
737	0.4586	RFX8	1	298	0.821	1	0.5822	GTEx--Coexpression	FAP
738	0.4592	MTERF4	1	298	0.821	1	0.5822	GTEx--Coexpression	OGT
739	0.4599	ZNF664	1	298	0.821	1	0.5822	GTEx--Coexpression	PHYHIPL
740	0.4605	ZEB2	1	298	0.821	1	0.5822	GTEx--Coexpression	LARP6
741	0.4611	IRF3	1	298	0.821	1	0.5822	GTEx--Coexpression	OGT
742	0.4617	ZBTB47	1	298	0.821	1	0.5822	GTEx--Coexpression	LARP6
743	0.4624	DMTF1	1	298	0.821	1	0.5822	GTEx--Coexpression	OGT
744	0.463	MECOM	1	298	0.821	1	0.5822	GTEx--Coexpression	CAPN13
745	0.4636	ZNF697	1	298	0.821	1	0.5822	GTEx--Coexpression	FAP
746	0.4642	ZNF737	1	299	0.8221	1	0.5802	GTEx--Coexpression	SLC26A4
747	0.4648	THAP2	1	299	0.8221	1	0.5802	GTEx--Coexpression	SLF1
748	0.4655	TRPS1	1	299	0.8221	1	0.5802	GTEx--Coexpression	MYB
749	0.4661	TIGD3	1	299	0.8221	1	0.5802	GTEx--Coexpression	SLF1
750	0.4667	BPTF	1	299	0.8221	1	0.5802	GTEx--Coexpression	UHRF2
751	0.4673	ZZZ3	1	299	0.8221	1	0.5802	GTEx--Coexpression	VASN
752	0.468	AEBP2	1	299	0.8221	1	0.5802	GTEx--Coexpression	CHSY3
753	0.4686	ZNF236	1	299	0.8221	1	0.5802	GTEx--Coexpression	DONSON
754	0.4692	REPIN1	1	299	0.8221	1	0.5802	GTEx--Coexpression	CNNM4
755	0.4698	ZBTB46	1	299	0.8221	1	0.5802	GTEx--Coexpression	RTN4R
756	0.4704	ZNF416	1	299	0.8221	1	0.5802	GTEx--Coexpression	TINCR
757	0.4711	ZNF582	1	299	0.8221	1	0.5802	GTEx--Coexpression	CDH1
758	0.4717	LHX3	1	299	0.8221	1	0.5802	GTEx--Coexpression	FANCL
759	0.4723	FOXD4L4	1	299	0.8221	1	0.5802	GTEx--Coexpression	SPOCK1
760	0.4729	NFAT5	1	299	0.8221	1	0.5802	GTEx--Coexpression	UHRF2
761	0.4736	ZNF843	1	299	0.8221	1	0.5802	GTEx--Coexpression	NRAP
762	0.4742	ZNF366	1	299	0.8221	1	0.5802	GTEx--Coexpression	RASIP1
763	0.4748	NR6A1	1	299	0.8221	1	0.5802	GTEx--Coexpression	MEI1
764	0.4754	ZNF507	1	299	0.8221	1	0.5802	GTEx--Coexpression	KANSL3
765	0.476	ZNF780A	1	299	0.8221	1	0.5802	GTEx--Coexpression	A1BG-AS1
766	0.4767	PLAGL1	1	299	0.8221	1	0.5802	GTEx--Coexpression	ISLR
767	0.4773	ZSCAN23	1	299	0.8221	1	0.5802	GTEx--Coexpression	FAP
768	0.4779	PROP1	1	299	0.8221	1	0.5802	GTEx--Coexpression	FANCL
769	0.4785	ZNF177	1	299	0.8221	1	0.5802	GTEx--Coexpression	USP11
770	0.4792	NKX22	1	299	0.8221	1	0.5802	GTEx--Coexpression	PHYHIPL
771	0.4798	GMEB2	1	299	0.8221	1	0.5802	GTEx--Coexpression	MEI1
772	0.4804	ZNF680	1	299	0.8221	1	0.5802	GTEx--Coexpression	PHYHIPL
773	0.481	ATF3	1	299	0.8221	1	0.5802	GTEx--Coexpression	RASIP1
774	0.4816	ZNF516	1	299	0.8221	1	0.5802	GTEx--Coexpression	MEI1
775	0.4823	KLF2	1	299	0.8221	1	0.5802	GTEx--Coexpression	NR2F2
776	0.4829	SNAI1	1	299	0.8221	1	0.5802	GTEx--Coexpression	RASIP1
777	0.4835	MBD4	1	299	0.8221	1	0.5802	GTEx--Coexpression	CD52
778	0.4841	ZKSCAN5	1	299	0.8221	1	0.5802	GTEx--Coexpression	SLF1
779	0.4848	ZNF710	1	299	0.8221	1	0.5802	GTEx--Coexpression	KIRREL2
780	0.4854	LEF1	1	299	0.8221	1	0.5802	GTEx--Coexpression	MEI1
781	0.486	ZKSCAN4	1	299	0.8221	1	0.5802	GTEx--Coexpression	MEI1
782	0.4866	ZNF557	1	299	0.8221	1	0.5802	GTEx--Coexpression	A1BG-AS1
783	0.4872	ZNF44	1	299	0.8221	1	0.5802	GTEx--Coexpression	LARP6
784	0.4879	ZBTB10	1	299	0.8221	1	0.5802	GTEx--Coexpression	CHSY3
785	0.4885	ZKSCAN7	1	299	0.8221	1	0.5802	GTEx--Coexpression	A1BG-AS1
786	0.4891	ZNF320	1	299	0.8221	1	0.5802	GTEx--Coexpression	OGT
787	0.4897	ZNF451	1	299	0.8221	1	0.5802	GTEx--Coexpression	DONSON
788	0.4904	MESP1	1	299	0.8221	1	0.5802	GTEx--Coexpression	CPNE4
789	0.491	NFIC	1	299	0.8221	1	0.5802	GTEx--Coexpression	TNNT1
790	0.4916	SALL4	1	299	0.8221	1	0.5802	GTEx--Coexpression	SLC26A4
791	0.4922	ZNF226	1	299	0.8221	1	0.5802	GTEx--Coexpression	FANCL
792	0.4928	ZNF496	1	299	0.8221	1	0.5802	GTEx--Coexpression	KANSL3
793	0.4935	SIX2	1	299	0.8221	1	0.5802	GTEx--Coexpression	TNNT1
794	0.4941	RFX1	1	299	0.8221	1	0.5802	GTEx--Coexpression	MEI1
795	0.4947	ZNF446	1	299	0.8221	1	0.5802	GTEx--Coexpression	NRN1L
796	0.4953	ZFP64	1	299	0.8221	1	0.5802	GTEx--Coexpression	TINCR
797	0.496	ZNF263	1	299	0.8221	1	0.5802	GTEx--Coexpression	UHRF2
798	0.4966	ZNF576	1	299	0.8221	1	0.5802	GTEx--Coexpression	BSN
799	0.4972	EMX2	1	299	0.8221	1	0.5802	GTEx--Coexpression	RASL10A
800	0.4978	ATF6B	1	299	0.8221	1	0.5802	GTEx--Coexpression	CDH1
801	0.4984	SMAD5	1	299	0.8221	1	0.5802	GTEx--Coexpression	ISLR
802	0.4991	ZNF454	1	299	0.8221	1	0.5802	GTEx--Coexpression	PCDHB14
803	0.4997	ZNF200	1	299	0.8221	1	0.5802	GTEx--Coexpression	MEI1
804	0.5003	SOX17	1	299	0.8221	1	0.5802	GTEx--Coexpression	RASIP1
805	0.5009	ZNF69	1	299	0.8221	1	0.5802	GTEx--Coexpression	PRELID2
806	0.5016	ZBTB48	1	299	0.8221	1	0.5802	GTEx--Coexpression	MEI1
807	0.5022	GSC	1	299	0.8221	1	0.5802	GTEx--Coexpression	GABRE
808	0.5028	ZNF502	1	299	0.8221	1	0.5802	GTEx--Coexpression	KANSL3
809	0.5034	ZNF675	1	299	0.8221	1	0.5802	GTEx--Coexpression	SQLE
810	0.504	ZNF214	1	299	0.8221	1	0.5802	GTEx--Coexpression	FAP
811	0.5047	ZFP2	1	299	0.8221	1	0.5802	GTEx--Coexpression	PARP2
812	0.5053	FLI1	1	299	0.8221	1	0.5802	GTEx--Coexpression	CD52
813	0.5059	ZNF816	1	299	0.8221	1	0.5802	GTEx--Coexpression	UHRF2
814	0.5065	HINFP	1	299	0.8221	1	0.5802	GTEx--Coexpression	NRN1L
815	0.5072	ASCL2	1	299	0.8221	1	0.5802	GTEx--Coexpression	TINCR
816	0.5078	ZFP92	1	299	0.8221	1	0.5802	GTEx--Coexpression	CDH1
817	0.5084	ZNF524	1	299	0.8221	1	0.5802	GTEx--Coexpression	KIRREL2
818	0.509	FOSL1	1	299	0.8221	1	0.5802	GTEx--Coexpression	VASN
819	0.5096	HMBOX1	1	299	0.8221	1	0.5802	GTEx--Coexpression	KLHL4
820	0.5103	POU1F1	1	299	0.8221	1	0.5802	GTEx--Coexpression	FANCL
821	0.5109	NANOGNB	1	299	0.8221	1	0.5802	GTEx--Coexpression	MEI1
822	0.5115	PPARA	1	299	0.8221	1	0.5802	GTEx--Coexpression	SLC22A9
823	0.5121	CARF	1	299	0.8221	1	0.5802	GTEx--Coexpression	KANSL3
824	0.5128	IRF9	1	299	0.8221	1	0.5802	GTEx--Coexpression	CD52
825	0.5134	ZNF286A	1	299	0.8221	1	0.5802	GTEx--Coexpression	SPOCK1
826	0.514	FOS	1	299	0.8221	1	0.5802	GTEx--Coexpression	TINCR
827	0.5146	ZNF592	1	299	0.8221	1	0.5802	GTEx--Coexpression	TNNT1
828	0.5152	TIGD1	1	299	0.8221	1	0.5802	GTEx--Coexpression	PARP2
829	0.5159	ZNF346	1	299	0.8221	1	0.5802	GTEx--Coexpression	SLF1
830	0.5165	ZNF100	1	299	0.8221	1	0.5802	GTEx--Coexpression	SLF1
831	0.5171	NEUROD4	1	299	0.8221	1	0.5802	GTEx--Coexpression	FANCL
832	0.5177	DMRT3	1	299	0.8221	1	0.5802	GTEx--Coexpression	SLC26A4
833	0.5184	ZNF292	1	299	0.8221	1	0.5802	GTEx--Coexpression	UHRF2
834	0.519	ZNF837	1	299	0.8221	1	0.5802	GTEx--Coexpression	CDH1
835	0.5196	ZNF627	1	299	0.8221	1	0.5802	GTEx--Coexpression	UHRF2
836	0.5202	ZNF135	1	299	0.8221	1	0.5802	GTEx--Coexpression	USP11
837	0.5208	ZNF800	1	299	0.8221	1	0.5802	GTEx--Coexpression	USP11
838	0.5215	SIX6	1	299	0.8221	1	0.5802	GTEx--Coexpression	FANCL
839	0.5221	ZNF20	1	299	0.8221	1	0.5802	GTEx--Coexpression	MEI1
840	0.5227	ZNF667	1	299	0.8221	1	0.5802	GTEx--Coexpression	USP11
841	0.5233	ZNF334	1	299	0.8221	1	0.5802	GTEx--Coexpression	USP11
842	0.524	ZMAT1	1	299	0.8221	1	0.5802	GTEx--Coexpression	SLC26A4
843	0.5246	INSM1	1	299	0.8221	1	0.5802	GTEx--Coexpression	USP11
844	0.5252	ZNF83	1	299	0.8221	1	0.5802	GTEx--Coexpression	OGT
845	0.5258	WT1	1	299	0.8221	1	0.5802	GTEx--Coexpression	ISLR
846	0.5264	FOXD3	1	299	0.8221	1	0.5802	GTEx--Coexpression	NR2F2
847	0.5271	ZNF75D	1	299	0.8221	1	0.5802	GTEx--Coexpression	OGT
848	0.5277	ZNF808	1	299	0.8221	1	0.5802	GTEx--Coexpression	PHYHIPL
849	0.5283	ZSCAN1	1	299	0.8221	1	0.5802	GTEx--Coexpression	USP11
850	0.5289	PRDM14	1	299	0.8221	1	0.5802	GTEx--Coexpression	MEI1
851	0.5296	ZNF397	1	299	0.8221	1	0.5802	GTEx--Coexpression	UHRF2
852	0.5302	BCL6B	1	299	0.8221	1	0.5802	GTEx--Coexpression	RASIP1
853	0.5308	DMRT2	1	299	0.8221	1	0.5802	GTEx--Coexpression	SMIM32
854	0.5314	ARID3B	1	299	0.8221	1	0.5802	GTEx--Coexpression	MEI1
855	0.532	FOXA2	1	299	0.8221	1	0.5802	GTEx--Coexpression	KIRREL2
856	0.5327	ZNF629	1	299	0.8221	1	0.5802	GTEx--Coexpression	TCAP
857	0.5333	GATAD2A	1	299	0.8221	1	0.5802	GTEx--Coexpression	MEI1
858	0.5339	SPEN	1	299	0.8221	1	0.5802	GTEx--Coexpression	UHRF2
859	0.5345	ZNF251	1	299	0.8221	1	0.5802	GTEx--Coexpression	TLL1
860	0.5352	FOXE3	1	299	0.8221	1	0.5802	GTEx--Coexpression	NRN1L
861	0.5358	ATMIN	1	299	0.8221	1	0.5802	GTEx--Coexpression	STMN1
862	0.5364	ZNF418	1	299	0.8221	1	0.5802	GTEx--Coexpression	PARP2
863	0.537	MBD2	1	299	0.8221	1	0.5802	GTEx--Coexpression	PHYHIPL
864	0.5376	ZSCAN22	1	299	0.8221	1	0.5802	GTEx--Coexpression	A1BG-AS1
865	0.5383	ZNF436	1	299	0.8221	1	0.5802	GTEx--Coexpression	GABRE
866	0.5389	MAFG	1	299	0.8221	1	0.5802	GTEx--Coexpression	NRAP
867	0.5395	SAFB	1	299	0.8221	1	0.5802	GTEx--Coexpression	UHRF2
868	0.5401	PROX2	1	299	0.8221	1	0.5802	GTEx--Coexpression	UHRF2
869	0.5408	TRERF1	1	299	0.8221	1	0.5802	GTEx--Coexpression	ADCY7
870	0.5414	ZNF225	1	299	0.8221	1	0.5802	GTEx--Coexpression	A1BG-AS1
871	0.542	ZNF609	1	299	0.8221	1	0.5802	GTEx--Coexpression	DONSON
872	0.5426	ALX3	1	299	0.8221	1	0.5802	GTEx--Coexpression	USP11
873	0.5432	GLIS3	1	299	0.8221	1	0.5802	GTEx--Coexpression	SLC26A4
874	0.5439	IKZF3	1	299	0.8221	1	0.5802	GTEx--Coexpression	CD52
875	0.5445	KDM2A	1	300	0.8231	1	0.5783	GTEx--Coexpression	MEI1
876	0.5451	MXD4	1	300	0.8231	1	0.5783	GTEx--Coexpression	COL13A1
877	0.5457	EGR2	1	300	0.8231	1	0.5783	GTEx--Coexpression	CYP1B1
878	0.5464	HOXC13	1	300	0.8231	1	0.5783	GTEx--Coexpression	TINCR
879	0.547	POU2F2	1	300	0.8231	1	0.5783	GTEx--Coexpression	CD52
880	0.5476	ZSCAN5C	1	300	0.8231	1	0.5783	GTEx--Coexpression	A1BG-AS1
881	0.5482	HMG20A	1	300	0.8231	1	0.5783	GTEx--Coexpression	PARP2
882	0.5488	ZNF581	1	300	0.8231	1	0.5783	GTEx--Coexpression	ADCY7
883	0.5495	RAX	1	300	0.8231	1	0.5783	GTEx--Coexpression	CYP1B1
884	0.5501	MNT	1	300	0.8231	1	0.5783	GTEx--Coexpression	ACTN1
885	0.5507	DLX3	1	300	0.8231	1	0.5783	GTEx--Coexpression	TINCR
886	0.5513	ZSCAN25	1	300	0.8231	1	0.5783	GTEx--Coexpression	PHYHIPL
887	0.552	ZNF587B	1	300	0.8231	1	0.5783	GTEx--Coexpression	LARP6
888	0.5526	BRF2	1	300	0.8231	1	0.5783	GTEx--Coexpression	TNNT1
889	0.5532	MTF1	1	300	0.8231	1	0.5783	GTEx--Coexpression	GALNT14
890	0.5538	ST18	1	300	0.8231	1	0.5783	GTEx--Coexpression	SPOCK1
891	0.5544	HES1	1	300	0.8231	1	0.5783	GTEx--Coexpression	TINCR
892	0.5551	ZNF669	1	300	0.8231	1	0.5783	GTEx--Coexpression	ADCY7
893	0.5557	RARG	1	300	0.8231	1	0.5783	GTEx--Coexpression	TINCR
894	0.5563	ERF	1	300	0.8231	1	0.5783	GTEx--Coexpression	RYBP
895	0.5569	NFE2L2	1	300	0.8231	1	0.5783	GTEx--Coexpression	ANXA1
896	0.5576	ZBTB42	1	300	0.8231	1	0.5783	GTEx--Coexpression	KIRREL2
897	0.5582	TFAP2A	1	300	0.8231	1	0.5783	GTEx--Coexpression	TINCR
898	0.5588	SP8	1	300	0.8231	1	0.5783	GTEx--Coexpression	TINCR
899	0.5594	ZNF273	1	300	0.8231	1	0.5783	GTEx--Coexpression	TINCR
900	0.56	ZNF750	1	300	0.8231	1	0.5783	GTEx--Coexpression	TINCR
901	0.5607	SALL2	1	300	0.8231	1	0.5783	GTEx--Coexpression	BSN
902	0.5613	KLF4	1	300	0.8231	1	0.5783	GTEx--Coexpression	TINCR
903	0.5619	IRX2	1	300	0.8231	1	0.5783	GTEx--Coexpression	TINCR
904	0.5625	ZNF417	1	300	0.8231	1	0.5783	GTEx--Coexpression	A1BG-AS1
905	0.5632	PAX1	1	300	0.8231	1	0.5783	GTEx--Coexpression	TNNT1
906	0.5638	POU2F3	1	300	0.8231	1	0.5783	GTEx--Coexpression	TINCR
907	0.5644	GPBP1	1	300	0.8231	1	0.5783	GTEx--Coexpression	STMN1
908	0.565	ASCL3	1	300	0.8231	1	0.5783	GTEx--Coexpression	TNFRSF11A
909	0.5657	ZNF157	1	300	0.8231	1	0.5783	GTEx--Coexpression	BSN
910	0.5663	TIGD2	1	300	0.8231	1	0.5783	GTEx--Coexpression	SLC22A9
911	0.5669	ZNF566	1	300	0.8231	1	0.5783	GTEx--Coexpression	SPOCK1
912	0.5675	GLMP	1	300	0.8231	1	0.5783	GTEx--Coexpression	ADCY7
913	0.5681	HSFX1	1	300	0.8231	1	0.5783	GTEx--Coexpression	TCAP
914	0.5688	PRDM4	1	300	0.8231	1	0.5783	GTEx--Coexpression	VASN
915	0.5694	SRY	1	300	0.8231	1	0.5783	GTEx--Coexpression	TINCR
916	0.57	ZNF101	1	300	0.8231	1	0.5783	GTEx--Coexpression	CD52
917	0.5706	ZNF70	1	300	0.8231	1	0.5783	GTEx--Coexpression	ARAP2
918	0.5713	ZSCAN4	1	300	0.8231	1	0.5783	GTEx--Coexpression	TINCR
919	0.5719	ZNF568	1	300	0.8231	1	0.5783	GTEx--Coexpression	SPOCK1
920	0.5725	IRF6	1	300	0.8231	1	0.5783	GTEx--Coexpression	TINCR
921	0.5731	NFIL3	1	300	0.8231	1	0.5783	GTEx--Coexpression	RYBP
922	0.5737	ZFP37	1	300	0.8231	1	0.5783	GTEx--Coexpression	SPOCK1
923	0.5744	ZNF831	1	300	0.8231	1	0.5783	GTEx--Coexpression	CD52
924	0.575	MYC	1	300	0.8231	1	0.5783	GTEx--Coexpression	TINCR
925	0.5756	IRX4	1	300	0.8231	1	0.5783	GTEx--Coexpression	TINCR
926	0.5762	RBAK	1	300	0.8231	1	0.5783	GTEx--Coexpression	UHRF2
927	0.5769	FOXI3	1	300	0.8231	1	0.5783	GTEx--Coexpression	TINCR
928	0.5775	ZFP69B	1	300	0.8231	1	0.5783	GTEx--Coexpression	A1BG-AS1
929	0.5781	MAFB	1	300	0.8231	1	0.5783	GTEx--Coexpression	TINCR
930	0.5787	TFAP2C	1	300	0.8231	1	0.5783	GTEx--Coexpression	TINCR
931	0.5793	ZBTB4	1	300	0.8231	1	0.5783	GTEx--Coexpression	PCDHB14
932	0.58	ZNF302	1	300	0.8231	1	0.5783	GTEx--Coexpression	PARP2
933	0.5806	ZNF620	1	300	0.8231	1	0.5783	GTEx--Coexpression	RGS12
934	0.5812	TCF20	1	300	0.8231	1	0.5783	GTEx--Coexpression	SQLE
935	0.5818	STAT6	1	300	0.8231	1	0.5783	GTEx--Coexpression	PHYHIPL
936	0.5825	ZNF681	1	300	0.8231	1	0.5783	GTEx--Coexpression	SLF1
937	0.5831	JDP2	1	300	0.8231	1	0.5783	GTEx--Coexpression	ADCY7
938	0.5837	PLSCR1	1	300	0.8231	1	0.5783	GTEx--Coexpression	PARP2
939	0.5843	ZNF781	1	300	0.8231	1	0.5783	GTEx--Coexpression	COL13A1
940	0.5849	ZNF285	1	300	0.8231	1	0.5783	GTEx--Coexpression	BSN
941	0.5856	ATF5	1	300	0.8231	1	0.5783	GTEx--Coexpression	SLC22A9
942	0.5862	ZNF583	1	300	0.8231	1	0.5783	GTEx--Coexpression	CDH1
943	0.5868	ZNF7	1	300	0.8231	1	0.5783	GTEx--Coexpression	UHRF2
944	0.5874	HNF1A	1	300	0.8231	1	0.5783	GTEx--Coexpression	SLC22A9
945	0.5881	TP63	1	300	0.8231	1	0.5783	GTEx--Coexpression	TINCR
946	0.5887	CREB3L3	1	300	0.8231	1	0.5783	GTEx--Coexpression	SLC22A9
947	0.5893	CASZ1	1	300	0.8231	1	0.5783	GTEx--Coexpression	TINCR
948	0.5899	ZNF493	1	300	0.8231	1	0.5783	GTEx--Coexpression	COL13A1
949	0.5905	ZNF92	1	300	0.8231	1	0.5783	GTEx--Coexpression	MYB
950	0.5912	ZNF732	1	300	0.8231	1	0.5783	GTEx--Coexpression	COL13A1
951	0.5918	THAP7	1	300	0.8231	1	0.5783	GTEx--Coexpression	KANSL3
952	0.5924	RORA	1	300	0.8231	1	0.5783	GTEx--Coexpression	TINCR
953	0.593	NPAS4	1	300	0.8231	1	0.5783	GTEx--Coexpression	BSN
954	0.5937	AKAP8	1	300	0.8231	1	0.5783	GTEx--Coexpression	PHYHIPL
955	0.5943	TFAP4	1	300	0.8231	1	0.5783	GTEx--Coexpression	RPS6KA4
956	0.5949	ZNF594	1	300	0.8231	1	0.5783	GTEx--Coexpression	FANCL
957	0.5955	TCF7	1	300	0.8231	1	0.5783	GTEx--Coexpression	CD52
958	0.5961	PLAGL2	1	300	0.8231	1	0.5783	GTEx--Coexpression	MEI1
959	0.5968	BATF3	1	300	0.8231	1	0.5783	GTEx--Coexpression	CD52
960	0.5974	HOXC10	1	300	0.8231	1	0.5783	GTEx--Coexpression	TNNT1
961	0.598	TET2	1	300	0.8231	1	0.5783	GTEx--Coexpression	ADCY7
962	0.5986	NFYA	1	300	0.8231	1	0.5783	GTEx--Coexpression	MEI1
963	0.5993	KDM2B	1	300	0.8231	1	0.5783	GTEx--Coexpression	TINCR
964	0.5999	RHOXF1	1	300	0.8231	1	0.5783	GTEx--Coexpression	SLF1
965	0.6005	ZNF860	1	300	0.8231	1	0.5783	GTEx--Coexpression	ANXA1
966	0.6011	FOXJ1	1	300	0.8231	1	0.5783	GTEx--Coexpression	USP43
967	0.6017	HNF4A	1	300	0.8231	1	0.5783	GTEx--Coexpression	SLC22A9
968	0.6024	FOXN2	1	300	0.8231	1	0.5783	GTEx--Coexpression	RAB33A
969	0.603	ZNF705E	1	300	0.8231	1	0.5783	GTEx--Coexpression	UHRF2
970	0.6036	ZBTB7C	1	300	0.8231	1	0.5783	GTEx--Coexpression	CDH1
971	0.6042	MYBL1	1	300	0.8231	1	0.5783	GTEx--Coexpression	ADCY7
972	0.6049	ZNF610	1	300	0.8231	1	0.5783	GTEx--Coexpression	STMN1
973	0.6055	TRAFD1	1	300	0.8231	1	0.5783	GTEx--Coexpression	ADCY7
974	0.6061	DLX4	1	300	0.8231	1	0.5783	GTEx--Coexpression	TINCR
975	0.6067	ZNF483	1	300	0.8231	1	0.5783	GTEx--Coexpression	USP11
976	0.6073	ZNF217	1	300	0.8231	1	0.5783	GTEx--Coexpression	ADCY7
977	0.608	NFKB2	1	300	0.8231	1	0.5783	GTEx--Coexpression	CD52
978	0.6086	ZNF16	1	300	0.8231	1	0.5783	GTEx--Coexpression	TINCR
979	0.6092	ZNF671	1	300	0.8231	1	0.5783	GTEx--Coexpression	SLF1
980	0.6098	IRF8	1	300	0.8231	1	0.5783	GTEx--Coexpression	CD52
981	0.6105	SP140	1	300	0.8231	1	0.5783	GTEx--Coexpression	CD52
982	0.6111	CEBPD	1	300	0.8231	1	0.5783	GTEx--Coexpression	PHYHIPL
983	0.6117	ZNF674	1	300	0.8231	1	0.5783	GTEx--Coexpression	A1BG-AS1
984	0.6123	ZNF224	1	300	0.8231	1	0.5783	GTEx--Coexpression	UHRF2
985	0.6129	ZNF57	1	300	0.8231	1	0.5783	GTEx--Coexpression	TINCR
986	0.6136	ZBTB22	1	300	0.8231	1	0.5783	GTEx--Coexpression	TINCR
987	0.6142	ZNF337	1	300	0.8231	1	0.5783	GTEx--Coexpression	COL13A1
988	0.6148	IKZF1	1	300	0.8231	1	0.5783	GTEx--Coexpression	CD52
989	0.6154	HOXA6	1	300	0.8231	1	0.5783	GTEx--Coexpression	PRELID2
990	0.6161	EEA1	1	300	0.8231	1	0.5783	GTEx--Coexpression	FAP
991	0.6167	ZNF596	1	300	0.8231	1	0.5783	GTEx--Coexpression	PARP2
992	0.6173	KLF8	1	300	0.8231	1	0.5783	GTEx--Coexpression	TINCR
993	0.6179	FOXA3	1	300	0.8231	1	0.5783	GTEx--Coexpression	KIRREL2
994	0.6185	MYCL	1	300	0.8231	1	0.5783	GTEx--Coexpression	TINCR
995	0.6192	FOXD4L1	1	300	0.8231	1	0.5783	GTEx--Coexpression	BSN
996	0.6198	NR1H4	1	300	0.8231	1	0.5783	GTEx--Coexpression	SLC22A9
997	0.6204	FOXJ3	1	300	0.8231	1	0.5783	GTEx--Coexpression	KANSL3
998	0.621	ZNF423	1	300	0.8231	1	0.5783	GTEx--Coexpression	TNNT1
999	0.6217	BNC1	1	300	0.8231	1	0.5783	GTEx--Coexpression	SQLE
1000	0.6223	CEBPG	1	300	0.8231	1	0.5783	GTEx--Coexpression	TMEM107
1001	0.6229	MIXL1	1	300	0.8231	1	0.5783	GTEx--Coexpression	CD52
1002	0.6235	ZNF511	1	300	0.8231	1	0.5783	GTEx--Coexpression	TCAP
1003	0.6241	IRX5	1	300	0.8231	1	0.5783	GTEx--Coexpression	TINCR
1004	0.6248	KLF3	1	300	0.8231	1	0.5783	GTEx--Coexpression	TINCR
1005	0.6254	SKOR2	1	300	0.8231	1	0.5783	GTEx--Coexpression	SLF1
1006	0.626	ZNF396	1	300	0.8231	1	0.5783	GTEx--Coexpression	TMEM107
1007	0.6266	ZNF329	1	300	0.8231	1	0.5783	GTEx--Coexpression	BSN
1008	0.6273	MLXIPL	1	300	0.8231	1	0.5783	GTEx--Coexpression	SLC22A9
1009	0.6279	SP5	1	300	0.8231	1	0.5783	GTEx--Coexpression	TINCR
1010	0.6285	ZNF735	1	300	0.8231	1	0.5783	GTEx--Coexpression	SLF1
1011	0.6291	ZNF98	1	300	0.8231	1	0.5783	GTEx--Coexpression	KIRREL2
1012	0.6297	GATA3	1	300	0.8231	1	0.5783	GTEx--Coexpression	TINCR
1013	0.6304	ZNF284	1	300	0.8231	1	0.5783	GTEx--Coexpression	UHRF2
1014	0.631	BATF	1	300	0.8231	1	0.5783	GTEx--Coexpression	CD52
1015	0.6316	ZFPM1	1	300	0.8231	1	0.5783	GTEx--Coexpression	KIRREL2
1016	0.6322	ZNF547	1	300	0.8231	1	0.5783	GTEx--Coexpression	SPOCK1
1017	0.6329	ZNF324	1	300	0.8231	1	0.5783	GTEx--Coexpression	RPS6KA4
1018	0.6335	ZBTB5	1	300	0.8231	1	0.5783	GTEx--Coexpression	CDH1
1019	0.6341	NR2F6	1	300	0.8231	1	0.5783	GTEx--Coexpression	CDH1
1020	0.6347	PAX5	1	300	0.8231	1	0.5783	GTEx--Coexpression	CD52
1021	0.6353	POU2AF1	1	300	0.8231	1	0.5783	GTEx--Coexpression	CD52
1022	0.636	NKRF	1	300	0.8231	1	0.5783	GTEx--Coexpression	LRRTM2
1023	0.6366	ZNF703	1	300	0.8231	1	0.5783	GTEx--Coexpression	TNNT1
1024	0.6372	NR1I2	1	300	0.8231	1	0.5783	GTEx--Coexpression	SLC22A9
1025	0.6378	SP6	1	300	0.8231	1	0.5783	GTEx--Coexpression	TINCR
1026	0.6385	POU3F1	1	300	0.8231	1	0.5783	GTEx--Coexpression	TINCR
1027	0.6391	NR1D1	1	300	0.8231	1	0.5783	GTEx--Coexpression	TINCR
1028	0.6397	ZNF155	1	300	0.8231	1	0.5783	GTEx--Coexpression	A1BG-AS1
1029	0.6403	ZNF445	1	300	0.8231	1	0.5783	GTEx--Coexpression	UHRF2
1030	0.6409	DLX5	1	300	0.8231	1	0.5783	GTEx--Coexpression	TINCR
1031	0.6416	ZKSCAN1	1	300	0.8231	1	0.5783	GTEx--Coexpression	CDH1
1032	0.6422	IRX3	1	300	0.8231	1	0.5783	GTEx--Coexpression	TINCR
1033	0.6428	EGR3	1	300	0.8231	1	0.5783	GTEx--Coexpression	TINCR
1034	0.6434	HOXB7	1	300	0.8231	1	0.5783	GTEx--Coexpression	PRELID2
1035	0.6441	ZNF326	1	300	0.8231	1	0.5783	GTEx--Coexpression	ANKRD65
1036	0.6447	FOXO3	1	300	0.8231	1	0.5783	GTEx--Coexpression	ARNTL
1037	0.6453	STAT4	1	300	0.8231	1	0.5783	GTEx--Coexpression	MEI1
1038	0.6459	TCF3	1	300	0.8231	1	0.5783	GTEx--Coexpression	MEI1
1039	0.6465	ZSCAN18	1	300	0.8231	1	0.5783	GTEx--Coexpression	USP11
1040	0.6472	STAT5A	1	300	0.8231	1	0.5783	GTEx--Coexpression	GABRE
1041	0.6478	HOXC9	1	300	0.8231	1	0.5783	GTEx--Coexpression	TNNT1
1042	0.6484	ZNF788P	1	300	0.8231	1	0.5783	GTEx--Coexpression	COL13A1
1043	0.649	PURB	1	300	0.8231	1	0.5783	GTEx--Coexpression	SPOCK1
1044	0.6497	ZNF333	1	300	0.8231	1	0.5783	GTEx--Coexpression	UHRF2
1045	0.6503	ETS2	1	300	0.8231	1	0.5783	GTEx--Coexpression	TINCR
1046	0.6509	ZNF222	1	300	0.8231	1	0.5783	GTEx--Coexpression	SLF1
1047	0.6515	GPBP1L1	1	300	0.8231	1	0.5783	GTEx--Coexpression	CDH1
1048	0.6521	TFAP2B	1	300	0.8231	1	0.5783	GTEx--Coexpression	TINCR
1049	0.6528	ASCL4	1	300	0.8231	1	0.5783	GTEx--Coexpression	TINCR
1050	0.6534	CREB3	1	300	0.8231	1	0.5783	GTEx--Coexpression	ACTN1
1051	0.654	NR4A3	1	300	0.8231	1	0.5783	GTEx--Coexpression	TCAP
1052	0.6546	ZNF431	1	300	0.8231	1	0.5783	GTEx--Coexpression	ANXA1
1053	0.6553	RREB1	1	300	0.8231	1	0.5783	GTEx--Coexpression	CDH1
1054	0.6559	THAP6	1	300	0.8231	1	0.5783	GTEx--Coexpression	KANSL3
1055	0.6565	ETV3	1	300	0.8231	1	0.5783	GTEx--Coexpression	TINCR
1056	0.6571	RFX5	1	300	0.8231	1	0.5783	GTEx--Coexpression	CD52
1057	0.6577	ZNF441	1	300	0.8231	1	0.5783	GTEx--Coexpression	PARP2
1058	0.6584	PAX3	1	300	0.8231	1	0.5783	GTEx--Coexpression	TNNT1
1059	0.659	ZFP28	1	300	0.8231	1	0.5783	GTEx--Coexpression	USP11
1060	0.6596	IRF5	1	300	0.8231	1	0.5783	GTEx--Coexpression	CD52
1061	0.6602	CDX4	1	300	0.8231	1	0.5783	GTEx--Coexpression	TINCR
1062	0.6609	HOXA9	1	300	0.8231	1	0.5783	GTEx--Coexpression	TINCR
1063	0.6615	TET3	1	300	0.8231	1	0.5783	GTEx--Coexpression	TINCR
1064	0.6621	PREB	1	300	0.8231	1	0.5783	GTEx--Coexpression	TNNT1
1065	0.6627	ELF4	1	300	0.8231	1	0.5783	GTEx--Coexpression	ADCY7
1066	0.6633	ZKSCAN8	1	300	0.8231	1	0.5783	GTEx--Coexpression	UHRF2
1067	0.664	TGIF2	1	300	0.8231	1	0.5783	GTEx--Coexpression	CD52
1068	0.6646	KLF10	1	300	0.8231	1	0.5783	GTEx--Coexpression	TNNT1
1069	0.6652	HOXA7	1	300	0.8231	1	0.5783	GTEx--Coexpression	TNNT1
1070	0.6658	NR1D2	1	300	0.8231	1	0.5783	GTEx--Coexpression	PARP2
1071	0.6665	HELT	1	300	0.8231	1	0.5783	GTEx--Coexpression	TINCR
1072	0.6671	SPIB	1	300	0.8231	1	0.5783	GTEx--Coexpression	CD52
1073	0.6677	PLAG1	1	300	0.8231	1	0.5783	GTEx--Coexpression	FAP
1074	0.6683	ZNF174	1	300	0.8231	1	0.5783	GTEx--Coexpression	PPP1R12B
1075	0.6689	ZSCAN10	1	300	0.8231	1	0.5783	GTEx--Coexpression	TNNT1
1076	0.6696	ZNF234	1	300	0.8231	1	0.5783	GTEx--Coexpression	PHYHIPL
1077	0.6702	HBP1	1	300	0.8231	1	0.5783	GTEx--Coexpression	USP11
1078	0.6708	MEF2B	1	300	0.8231	1	0.5783	GTEx--Coexpression	CD52
1079	0.6714	GFI1	1	300	0.8231	1	0.5783	GTEx--Coexpression	CD52
1080	0.6721	TCFL5	1	300	0.8231	1	0.5783	GTEx--Coexpression	STMN1
1081	0.6727	IRF7	1	300	0.8231	1	0.5783	GTEx--Coexpression	CD52
1082	0.6733	HOXC12	1	300	0.8231	1	0.5783	GTEx--Coexpression	TINCR
1083	0.6739	FOXN1	1	300	0.8231	1	0.5783	GTEx--Coexpression	TINCR
1084	0.6745	ELF5	1	300	0.8231	1	0.5783	GTEx--Coexpression	TNFRSF11A
1085	0.6752	ZNF112	1	300	0.8231	1	0.5783	GTEx--Coexpression	SPOCK1
1086	0.6758	ETV7	1	300	0.8231	1	0.5783	GTEx--Coexpression	TINCR
1087	0.6764	NRF1	1	300	0.8231	1	0.5783	GTEx--Coexpression	NRN1L
1088	0.677	FOXN3	1	300	0.8231	1	0.5783	GTEx--Coexpression	PDZRN3
1089	0.6777	ZNF611	1	300	0.8231	1	0.5783	GTEx--Coexpression	ADCY7
1090	0.6783	OTX1	1	300	0.8231	1	0.5783	GTEx--Coexpression	TINCR
1091	0.6789	TAL1	1	300	0.8231	1	0.5783	GTEx--Coexpression	RASIP1
1092	0.6795	OVOL1	1	300	0.8231	1	0.5783	GTEx--Coexpression	TINCR
1093	0.6801	ZNF232	1	300	0.8231	1	0.5783	GTEx--Coexpression	KANSL3
1094	0.6808	SATB1	1	300	0.8231	1	0.5783	GTEx--Coexpression	CHRM3
1095	0.6814	L3MBTL4	1	300	0.8231	1	0.5783	GTEx--Coexpression	TINCR
1096	0.682	FOXD2	1	300	0.8231	1	0.5783	GTEx--Coexpression	NR2F2
1097	0.6826	ZNF142	1	300	0.8231	1	0.5783	GTEx--Coexpression	CUX1
1098	0.6833	RELB	1	300	0.8231	1	0.5783	GTEx--Coexpression	CD52
1099	0.6839	CSRNP1	1	300	0.8231	1	0.5783	GTEx--Coexpression	RYBP
1100	0.6845	HMX3	0	300	1	1	0	GTEx--Coexpression
1101	0.6851	KDM5B	0	300	1	1	0	GTEx--Coexpression
1102	0.6857	ZNF778	0	300	1	1	0	GTEx--Coexpression
1103	0.6864	ZNF175	0	300	1	1	0	GTEx--Coexpression
1104	0.687	ZBTB2	0	300	1	1	0	GTEx--Coexpression
1105	0.6876	NCOA3	0	300	1	1	0	GTEx--Coexpression
1106	0.6882	ZNF391	0	300	1	1	0	GTEx--Coexpression
1107	0.6889	HIVEP1	0	300	1	1	0	GTEx--Coexpression
1108	0.6895	ZNF407	0	300	1	1	0	GTEx--Coexpression
1109	0.6901	IRF4	0	300	1	1	0	GTEx--Coexpression
1110	0.6907	MBD1	0	300	1	1	0	GTEx--Coexpression
1111	0.6914	CEBPE	0	300	1	1	0	GTEx--Coexpression
1112	0.692	ANHX	0	300	1	1	0	GTEx--Coexpression
1113	0.6926	THAP5	0	300	1	1	0	GTEx--Coexpression
1114	0.6932	ZNF597	0	300	1	1	0	GTEx--Coexpression
1115	0.6938	PRDM15	0	300	1	1	0	GTEx--Coexpression
1116	0.6945	ZNF319	0	300	1	1	0	GTEx--Coexpression
1117	0.6951	SP2	0	300	1	1	0	GTEx--Coexpression
1118	0.6957	NHLH1	0	300	1	1	0	GTEx--Coexpression
1119	0.6963	NFATC2	0	300	1	1	0	GTEx--Coexpression
1120	0.697	GTF2B	0	300	1	1	0	GTEx--Coexpression
1121	0.6976	ZNF714	0	300	1	1	0	GTEx--Coexpression
1122	0.6982	ZNF543	0	300	1	1	0	GTEx--Coexpression
1123	0.6988	ZSCAN30	0	300	1	1	0	GTEx--Coexpression
1124	0.6994	ZNF598	0	300	1	1	0	GTEx--Coexpression
1125	0.7001	LHX5	0	300	1	1	0	GTEx--Coexpression
1126	0.7007	PRDM2	0	300	1	1	0	GTEx--Coexpression
1127	0.7013	ZNF429	0	300	1	1	0	GTEx--Coexpression
1128	0.7019	ZNF813	0	300	1	1	0	GTEx--Coexpression
1129	0.7026	GATAD2B	0	300	1	1	0	GTEx--Coexpression
1130	0.7032	E2F7	0	300	1	1	0	GTEx--Coexpression
1131	0.7038	ASH1L	0	300	1	1	0	GTEx--Coexpression
1132	0.7044	DNTTIP1	0	300	1	1	0	GTEx--Coexpression
1133	0.705	CBX2	0	300	1	1	0	GTEx--Coexpression
1134	0.7057	ZBTB14	0	300	1	1	0	GTEx--Coexpression
1135	0.7063	ZSCAN21	0	300	1	1	0	GTEx--Coexpression
1136	0.7069	ZNF584	0	300	1	1	0	GTEx--Coexpression
1137	0.7075	ZBTB3	0	300	1	1	0	GTEx--Coexpression
1138	0.7082	SPI1	0	300	1	1	0	GTEx--Coexpression
1139	0.7088	ZXDA	0	300	1	1	0	GTEx--Coexpression
1140	0.7094	ZNF785	0	300	1	1	0	GTEx--Coexpression
1141	0.71	ZNF850	0	300	1	1	0	GTEx--Coexpression
1142	0.7106	ZNF468	0	300	1	1	0	GTEx--Coexpression
1143	0.7113	GCM1	0	300	1	1	0	GTEx--Coexpression
1144	0.7119	ZNF790	0	300	1	1	0	GTEx--Coexpression
1145	0.7125	ZNF773	0	300	1	1	0	GTEx--Coexpression
1146	0.7131	ZNF846	0	300	1	1	0	GTEx--Coexpression
1147	0.7138	ZNF134	0	300	1	1	0	GTEx--Coexpression
1148	0.7144	LCORL	0	300	1	1	0	GTEx--Coexpression
1149	0.715	ZNF19	0	300	1	1	0	GTEx--Coexpression
1150	0.7156	ARID5A	0	300	1	1	0	GTEx--Coexpression
1151	0.7162	ATF6	0	300	1	1	0	GTEx--Coexpression
1152	0.7169	ZNF317	0	300	1	1	0	GTEx--Coexpression
1153	0.7175	NFX1	0	300	1	1	0	GTEx--Coexpression
1154	0.7181	PHF21A	0	300	1	1	0	GTEx--Coexpression
1155	0.7187	ZNF304	0	300	1	1	0	GTEx--Coexpression
1156	0.7194	ETV3L	0	300	1	1	0	GTEx--Coexpression
1157	0.72	CREB5	0	300	1	1	0	GTEx--Coexpression
1158	0.7206	CENPA	0	300	1	1	0	GTEx--Coexpression
1159	0.7212	ZNF223	0	300	1	1	0	GTEx--Coexpression
1160	0.7218	ZNF99	0	300	1	1	0	GTEx--Coexpression
1161	0.7225	IKZF2	0	300	1	1	0	GTEx--Coexpression
1162	0.7231	ZBTB32	0	300	1	1	0	GTEx--Coexpression
1163	0.7237	ZNF565	0	300	1	1	0	GTEx--Coexpression
1164	0.7243	CENPS	0	300	1	1	0	GTEx--Coexpression
1165	0.725	ZNF324B	0	300	1	1	0	GTEx--Coexpression
1166	0.7256	ZNF398	0	300	1	1	0	GTEx--Coexpression
1167	0.7262	SP110	0	300	1	1	0	GTEx--Coexpression
1168	0.7268	ZNF764	0	300	1	1	0	GTEx--Coexpression
1169	0.7274	SNAI3	0	300	1	1	0	GTEx--Coexpression
1170	0.7281	KLF11	0	300	1	1	0	GTEx--Coexpression
1171	0.7287	MYBL2	0	300	1	1	0	GTEx--Coexpression
1172	0.7293	HLX	0	300	1	1	0	GTEx--Coexpression
1173	0.7299	ARID5B	0	300	1	1	0	GTEx--Coexpression
1174	0.7306	ZNF26	0	300	1	1	0	GTEx--Coexpression
1175	0.7312	GFI1B	0	300	1	1	0	GTEx--Coexpression
1176	0.7318	ZNF438	0	300	1	1	0	GTEx--Coexpression
1177	0.7324	ZNF777	0	300	1	1	0	GTEx--Coexpression
1178	0.733	ZNF235	0	300	1	1	0	GTEx--Coexpression
1179	0.7337	ZNF248	0	300	1	1	0	GTEx--Coexpression
1180	0.7343	ZNF541	0	300	1	1	0	GTEx--Coexpression
1181	0.7349	HSF1	0	300	1	1	0	GTEx--Coexpression
1182	0.7355	ZNF385C	0	300	1	1	0	GTEx--Coexpression
1183	0.7362	ZUP1	0	300	1	1	0	GTEx--Coexpression
1184	0.7368	ZNF256	0	300	1	1	0	GTEx--Coexpression
1185	0.7374	SNAPC4	0	300	1	1	0	GTEx--Coexpression
1186	0.738	ATF2	0	300	1	1	0	GTEx--Coexpression
1187	0.7386	ZNF691	0	300	1	1	0	GTEx--Coexpression
1188	0.7393	FOXO1	0	300	1	1	0	GTEx--Coexpression
1189	0.7399	ZBED4	0	300	1	1	0	GTEx--Coexpression
1190	0.7405	E2F3	0	300	1	1	0	GTEx--Coexpression
1191	0.7411	NAIF1	0	300	1	1	0	GTEx--Coexpression
1192	0.7418	ZNF212	0	300	1	1	0	GTEx--Coexpression
1193	0.7424	ZNF730	0	300	1	1	0	GTEx--Coexpression
1194	0.743	BCL6	0	300	1	1	0	GTEx--Coexpression
1195	0.7436	ZIM3	0	300	1	1	0	GTEx--Coexpression
1196	0.7442	ZNF787	0	300	1	1	0	GTEx--Coexpression
1197	0.7449	PURA	0	300	1	1	0	GTEx--Coexpression
1198	0.7455	LYL1	0	300	1	1	0	GTEx--Coexpression
1199	0.7461	PA2G4	0	300	1	1	0	GTEx--Coexpression
1200	0.7467	ZNF420	0	300	1	1	0	GTEx--Coexpression
1201	0.7474	ZNF549	0	300	1	1	0	GTEx--Coexpression
1202	0.748	ZBTB11	0	300	1	1	0	GTEx--Coexpression
1203	0.7486	ZNF585A	0	300	1	1	0	GTEx--Coexpression
1204	0.7492	SCML4	0	300	1	1	0	GTEx--Coexpression
1205	0.7498	ZBTB34	0	300	1	1	0	GTEx--Coexpression
1206	0.7505	ZSCAN5B	0	300	1	1	0	GTEx--Coexpression
1207	0.7511	RFX4	0	300	1	1	0	GTEx--Coexpression
1208	0.7517	E2F2	0	300	1	1	0	GTEx--Coexpression
1209	0.7523	ZNF124	0	300	1	1	0	GTEx--Coexpression
1210	0.753	ZNF213	0	300	1	1	0	GTEx--Coexpression
1211	0.7536	ZNF66	0	300	1	1	0	GTEx--Coexpression
1212	0.7542	ZNF341	0	300	1	1	0	GTEx--Coexpression
1213	0.7548	ZNF354A	0	300	1	1	0	GTEx--Coexpression
1214	0.7554	USF1	0	300	1	1	0	GTEx--Coexpression
1215	0.7561	NOBOX	0	300	1	1	0	GTEx--Coexpression
1216	0.7567	ZNF646	0	300	1	1	0	GTEx--Coexpression
1217	0.7573	CDC5L	0	300	1	1	0	GTEx--Coexpression
1218	0.7579	NR2C2	0	300	1	1	0	GTEx--Coexpression
1219	0.7586	RARA	0	300	1	1	0	GTEx--Coexpression
1220	0.7592	ZNF560	0	300	1	1	0	GTEx--Coexpression
1221	0.7598	AHRR	0	300	1	1	0	GTEx--Coexpression
1222	0.7604	DR1	0	300	1	1	0	GTEx--Coexpression
1223	0.761	ZNF724	0	300	1	1	0	GTEx--Coexpression
1224	0.7617	GATA1	0	300	1	1	0	GTEx--Coexpression
1225	0.7623	IKZF4	0	300	1	1	0	GTEx--Coexpression
1226	0.7629	BHLHE23	0	300	1	1	0	GTEx--Coexpression
1227	0.7635	ZNF45	0	300	1	1	0	GTEx--Coexpression
1228	0.7642	ZNF888	0	300	1	1	0	GTEx--Coexpression
1229	0.7648	MXD1	0	300	1	1	0	GTEx--Coexpression
1230	0.7654	KLF6	0	300	1	1	0	GTEx--Coexpression
1231	0.766	FOXR1	0	300	1	1	0	GTEx--Coexpression
1232	0.7666	ZFX	0	300	1	1	0	GTEx--Coexpression
1233	0.7673	NANOGP8	0	300	1	1	0	GTEx--Coexpression
1234	0.7679	ZNF37A	0	300	1	1	0	GTEx--Coexpression
1235	0.7685	STAT1	0	300	1	1	0	GTEx--Coexpression
1236	0.7691	NEUROG2	0	300	1	1	0	GTEx--Coexpression
1237	0.7698	ETV6	0	300	1	1	0	GTEx--Coexpression
1238	0.7704	ZNF766	0	300	1	1	0	GTEx--Coexpression
1239	0.771	NKX28	0	300	1	1	0	GTEx--Coexpression
1240	0.7716	ZNF131	0	300	1	1	0	GTEx--Coexpression
1241	0.7722	ZNF471	0	300	1	1	0	GTEx--Coexpression
1242	0.7729	CIC	0	300	1	1	0	GTEx--Coexpression
1243	0.7735	ZNF121	0	300	1	1	0	GTEx--Coexpression
1244	0.7741	LHX4	0	300	1	1	0	GTEx--Coexpression
1245	0.7747	ZNF619	0	300	1	1	0	GTEx--Coexpression
1246	0.7754	ZNF425	0	300	1	1	0	GTEx--Coexpression
1247	0.776	TIGD7	0	300	1	1	0	GTEx--Coexpression
1248	0.7766	E2F1	0	300	1	1	0	GTEx--Coexpression
1249	0.7772	ZNF805	0	300	1	1	0	GTEx--Coexpression
1250	0.7778	IRF1	0	300	1	1	0	GTEx--Coexpression
1251	0.7785	ZNF77	0	300	1	1	0	GTEx--Coexpression
1252	0.7791	NCOA2	0	300	1	1	0	GTEx--Coexpression
1253	0.7797	ZNF350	0	300	1	1	0	GTEx--Coexpression
1254	0.7803	ONECUT3	0	300	1	1	0	GTEx--Coexpression
1255	0.781	ZNF430	0	300	1	1	0	GTEx--Coexpression
1256	0.7816	ZNF230	0	300	1	1	0	GTEx--Coexpression
1257	0.7822	ZBTB39	0	300	1	1	0	GTEx--Coexpression
1258	0.7828	ZNF93	0	300	1	1	0	GTEx--Coexpression
1259	0.7834	ZNF181	0	300	1	1	0	GTEx--Coexpression
1260	0.7841	NFE2	0	300	1	1	0	GTEx--Coexpression
1261	0.7847	ZNF195	0	300	1	1	0	GTEx--Coexpression
1262	0.7853	TBX21	0	300	1	1	0	GTEx--Coexpression
1263	0.7859	MXD3	0	300	1	1	0	GTEx--Coexpression
1264	0.7866	ZNF726	0	300	1	1	0	GTEx--Coexpression
1265	0.7872	ZNF570	0	300	1	1	0	GTEx--Coexpression
1266	0.7878	STAT5B	0	300	1	1	0	GTEx--Coexpression
1267	0.7884	EOMES	0	300	1	1	0	GTEx--Coexpression
1268	0.789	ZFP14	0	300	1	1	0	GTEx--Coexpression
1269	0.7897	MAX	0	300	1	1	0	GTEx--Coexpression
1270	0.7903	KLF9	0	300	1	1	0	GTEx--Coexpression
1271	0.7909	TERB1	0	300	1	1	0	GTEx--Coexpression
1272	0.7915	NFKB1	0	300	1	1	0	GTEx--Coexpression
1273	0.7922	ZNF844	0	300	1	1	0	GTEx--Coexpression
1274	0.7928	ZNF770	0	300	1	1	0	GTEx--Coexpression
1275	0.7934	THAP1	0	300	1	1	0	GTEx--Coexpression
1276	0.794	ARID3A	0	300	1	1	0	GTEx--Coexpression
1277	0.7946	ZSCAN29	0	300	1	1	0	GTEx--Coexpression
1278	0.7953	ZNF394	0	300	1	1	0	GTEx--Coexpression
1279	0.7959	KLF1	0	300	1	1	0	GTEx--Coexpression
1280	0.7965	ZNF852	0	300	1	1	0	GTEx--Coexpression
1281	0.7971	TFEB	0	300	1	1	0	GTEx--Coexpression
1282	0.7978	ZNF527	0	300	1	1	0	GTEx--Coexpression
1283	0.7984	ZNF367	0	300	1	1	0	GTEx--Coexpression
1284	0.799	ZNF492	0	300	1	1	0	GTEx--Coexpression
1285	0.7996	ZNF35	0	300	1	1	0	GTEx--Coexpression
1286	0.8002	SP4	0	300	1	1	0	GTEx--Coexpression
1287	0.8009	ZNF891	0	300	1	1	0	GTEx--Coexpression
1288	0.8015	ZNF81	0	300	1	1	0	GTEx--Coexpression
1289	0.8021	ZNF845	0	300	1	1	0	GTEx--Coexpression
1290	0.8027	ZNF879	0	300	1	1	0	GTEx--Coexpression
1291	0.8034	TFE3	0	300	1	1	0	GTEx--Coexpression
1292	0.804	PCGF6	0	300	1	1	0	GTEx--Coexpression
1293	0.8046	ZNF765	0	300	1	1	0	GTEx--Coexpression
1294	0.8052	ZNF821	0	300	1	1	0	GTEx--Coexpression
1295	0.8058	ATF1	0	300	1	1	0	GTEx--Coexpression
1296	0.8065	ZNF688	0	300	1	1	0	GTEx--Coexpression
1297	0.8071	ZNF143	0	300	1	1	0	GTEx--Coexpression
1298	0.8077	DMRTC2	0	300	1	1	0	GTEx--Coexpression
1299	0.8083	JUNB	0	300	1	1	0	GTEx--Coexpression
1300	0.809	TBP	0	300	1	1	0	GTEx--Coexpression
1301	0.8096	SMAD1	0	300	1	1	0	GTEx--Coexpression
1302	0.8102	NFE4	0	300	1	1	0	GTEx--Coexpression
1303	0.8108	TTF1	0	300	1	1	0	GTEx--Coexpression
1304	0.8114	MYNN	0	300	1	1	0	GTEx--Coexpression
1305	0.8121	VENTX	0	300	1	1	0	GTEx--Coexpression
1306	0.8127	ZNF197	0	300	1	1	0	GTEx--Coexpression
1307	0.8133	CTCF	0	300	1	1	0	GTEx--Coexpression
1308	0.8139	ZNF772	0	300	1	1	0	GTEx--Coexpression
1309	0.8146	ZNF444	0	300	1	1	0	GTEx--Coexpression
1310	0.8152	CEBPB	0	300	1	1	0	GTEx--Coexpression
1311	0.8158	PRDM13	0	300	1	1	0	GTEx--Coexpression
1312	0.8164	ZNF586	0	300	1	1	0	GTEx--Coexpression
1313	0.8171	ZNF776	0	300	1	1	0	GTEx--Coexpression
1314	0.8177	POU4F2	0	300	1	1	0	GTEx--Coexpression
1315	0.8183	ZNF180	0	300	1	1	0	GTEx--Coexpression
1316	0.8189	DOT1L	0	300	1	1	0	GTEx--Coexpression
1317	0.8195	DNMT1	0	300	1	1	0	GTEx--Coexpression
1318	0.8202	TFDP1	0	300	1	1	0	GTEx--Coexpression
1319	0.8208	ATOH8	0	300	1	1	0	GTEx--Coexpression
1320	0.8214	ISL2	0	300	1	1	0	GTEx--Coexpression
1321	0.822	ZNF480	0	300	1	1	0	GTEx--Coexpression
1322	0.8227	FOXM1	0	300	1	1	0	GTEx--Coexpression
1323	0.8233	HMX2	0	300	1	1	0	GTEx--Coexpression
1324	0.8239	ZNF695	0	300	1	1	0	GTEx--Coexpression
1325	0.8245	ZNF574	0	300	1	1	0	GTEx--Coexpression
1326	0.8251	ZNF467	0	300	1	1	0	GTEx--Coexpression
1327	0.8258	ZBED9	0	300	1	1	0	GTEx--Coexpression
1328	0.8264	NFYC	0	300	1	1	0	GTEx--Coexpression
1329	0.827	ZNF878	0	300	1	1	0	GTEx--Coexpression
1330	0.8276	OVOL3	0	300	1	1	0	GTEx--Coexpression
1331	0.8283	FOXP3	0	300	1	1	0	GTEx--Coexpression
1332	0.8289	GMEB1	0	300	1	1	0	GTEx--Coexpression
1333	0.8295	ZSCAN26	0	300	1	1	0	GTEx--Coexpression
1334	0.8301	ZNF404	0	300	1	1	0	GTEx--Coexpression
1335	0.8307	HMGA1	0	300	1	1	0	GTEx--Coexpression
1336	0.8314	CCDC17	0	300	1	1	0	GTEx--Coexpression
1337	0.832	ZNF215	0	300	1	1	0	GTEx--Coexpression
1338	0.8326	HIC2	0	300	1	1	0	GTEx--Coexpression
1339	0.8332	MTERF3	0	300	1	1	0	GTEx--Coexpression
1340	0.8339	ZNF530	0	300	1	1	0	GTEx--Coexpression
1341	0.8345	HESX1	0	300	1	1	0	GTEx--Coexpression
1342	0.8351	ZNF132	0	300	1	1	0	GTEx--Coexpression
1343	0.8357	ZNF18	0	300	1	1	0	GTEx--Coexpression
1344	0.8363	PRDM10	0	300	1	1	0	GTEx--Coexpression
1345	0.837	ZNF717	0	300	1	1	0	GTEx--Coexpression
1346	0.8376	KIN	0	300	1	1	0	GTEx--Coexpression
1347	0.8382	IRF2	0	300	1	1	0	GTEx--Coexpression
1348	0.8388	RFX7	0	300	1	1	0	GTEx--Coexpression
1349	0.8395	DMRTB1	0	300	1	1	0	GTEx--Coexpression
1350	0.8401	ZBTB49	0	300	1	1	0	GTEx--Coexpression
1351	0.8407	ZNF443	0	300	1	1	0	GTEx--Coexpression
1352	0.8413	ZNF552	0	300	1	1	0	GTEx--Coexpression
1353	0.8419	ZNF746	0	300	1	1	0	GTEx--Coexpression
1354	0.8426	ZNF282	0	300	1	1	0	GTEx--Coexpression
1355	0.8432	BHLHE40	0	300	1	1	0	GTEx--Coexpression
1356	0.8438	ZNF253	0	300	1	1	0	GTEx--Coexpression
1357	0.8444	ZNF296	0	300	1	1	0	GTEx--Coexpression
1358	0.8451	CEBPZ	0	300	1	1	0	GTEx--Coexpression
1359	0.8457	ZSCAN16	0	300	1	1	0	GTEx--Coexpression
1360	0.8463	TPRX1	0	300	1	1	0	GTEx--Coexpression
1361	0.8469	AHCTF1	0	299	1	1	0	GTEx--Coexpression
1362	0.8475	LIN28B	0	299	1	1	0	GTEx--Coexpression
1363	0.8482	ZNF221	0	299	1	1	0	GTEx--Coexpression
1364	0.8488	DMRT1	0	299	1	1	0	GTEx--Coexpression
1365	0.8494	GCM2	0	299	1	1	0	GTEx--Coexpression
1366	0.85	ZNF318	0	299	1	1	0	GTEx--Coexpression
1367	0.8507	PBX2	0	299	1	1	0	GTEx--Coexpression
1368	0.8513	ZXDB	0	299	1	1	0	GTEx--Coexpression
1369	0.8519	BAZ2B	0	299	1	1	0	GTEx--Coexpression
1370	0.8525	ZNF276	0	299	1	1	0	GTEx--Coexpression
1371	0.8531	ZNF799	0	299	1	1	0	GTEx--Coexpression
1372	0.8538	THAP11	0	299	1	1	0	GTEx--Coexpression
1373	0.8544	ZNF526	0	299	1	1	0	GTEx--Coexpression
1374	0.855	ZNF696	0	299	1	1	0	GTEx--Coexpression
1375	0.8556	ZNF654	0	299	1	1	0	GTEx--Coexpression
1376	0.8563	ZNF607	0	299	1	1	0	GTEx--Coexpression
1377	0.8569	ZNF628	0	299	1	1	0	GTEx--Coexpression
1378	0.8575	IRX1	0	299	1	1	0	GTEx--Coexpression
1379	0.8581	ZNF709	0	299	1	1	0	GTEx--Coexpression
1380	0.8587	FOXK2	0	299	1	1	0	GTEx--Coexpression
1381	0.8594	LTF	0	299	1	1	0	GTEx--Coexpression
1382	0.86	TFDP3	0	299	1	1	0	GTEx--Coexpression
1383	0.8606	ZNF564	0	299	1	1	0	GTEx--Coexpression
1384	0.8612	GSC2	0	299	1	1	0	GTEx--Coexpression
1385	0.8619	ZNF875	0	299	1	1	0	GTEx--Coexpression
1386	0.8625	NFATC3	0	299	1	1	0	GTEx--Coexpression
1387	0.8631	ZNF749	0	299	1	1	0	GTEx--Coexpression
1388	0.8637	ZNF641	0	299	1	1	0	GTEx--Coexpression
1389	0.8643	NKX24	0	299	1	1	0	GTEx--Coexpression
1390	0.865	DBX1	0	299	1	1	0	GTEx--Coexpression
1391	0.8656	POU5F1B	0	299	1	1	0	GTEx--Coexpression
1392	0.8662	ZBTB45	0	299	1	1	0	GTEx--Coexpression
1393	0.8668	ZNF660	0	299	1	1	0	GTEx--Coexpression
1394	0.8675	ZFHX2	0	299	1	1	0	GTEx--Coexpression
1395	0.8681	ZNF625	0	299	1	1	0	GTEx--Coexpression
1396	0.8687	ZNF257	0	299	1	1	0	GTEx--Coexpression
1397	0.8693	MLX	0	299	1	1	0	GTEx--Coexpression
1398	0.8699	ZNF711	0	299	1	1	0	GTEx--Coexpression
1399	0.8706	FOXN4	0	299	1	1	0	GTEx--Coexpression
1400	0.8712	NR3C1	0	299	1	1	0	GTEx--Coexpression
1401	0.8718	WIZ	0	299	1	1	0	GTEx--Coexpression
1402	0.8724	RHOXF2B	0	299	1	1	0	GTEx--Coexpression
1403	0.8731	ZNF573	0	299	1	1	0	GTEx--Coexpression
1404	0.8737	ZBTB16	0	299	1	1	0	GTEx--Coexpression
1405	0.8743	ZNF264	0	299	1	1	0	GTEx--Coexpression
1406	0.8749	ZNF546	0	299	1	1	0	GTEx--Coexpression
1407	0.8755	ZNF146	0	299	1	1	0	GTEx--Coexpression
1408	0.8762	YBX2	0	299	1	1	0	GTEx--Coexpression
1409	0.8768	ZNF729	0	299	1	1	0	GTEx--Coexpression
1410	0.8774	ZNF701	0	299	1	1	0	GTEx--Coexpression
1411	0.878	TBX22	0	299	1	1	0	GTEx--Coexpression
1412	0.8787	ZNF728	0	299	1	1	0	GTEx--Coexpression
1413	0.8793	ZNF202	0	299	1	1	0	GTEx--Coexpression
1414	0.8799	ZNF473	0	299	1	1	0	GTEx--Coexpression
1415	0.8805	MTERF1	0	299	1	1	0	GTEx--Coexpression
1416	0.8811	DRAP1	0	299	1	1	0	GTEx--Coexpression
1417	0.8818	BAZ2A	0	299	1	1	0	GTEx--Coexpression
1418	0.8824	ZBTB21	0	299	1	1	0	GTEx--Coexpression
1419	0.883	TBXT	0	299	1	1	0	GTEx--Coexpression
1420	0.8836	ZFAT	0	299	1	1	0	GTEx--Coexpression
1421	0.8843	ZNF614	0	299	1	1	0	GTEx--Coexpression
1422	0.8849	ZNF793	0	299	1	1	0	GTEx--Coexpression
1423	0.8855	POU5F2	0	299	1	1	0	GTEx--Coexpression
1424	0.8861	PRMT3	0	299	1	1	0	GTEx--Coexpression
1425	0.8867	ZNF75A	0	299	1	1	0	GTEx--Coexpression
1426	0.8874	ZNF485	0	299	1	1	0	GTEx--Coexpression
1427	0.888	ARNTL	0	299	1	1	0	GTEx--Coexpression
1428	0.8886	PRR12	0	299	1	1	0	GTEx--Coexpression
1429	0.8892	ZSCAN32	0	299	1	1	0	GTEx--Coexpression
1430	0.8899	ZNF585B	0	299	1	1	0	GTEx--Coexpression
1431	0.8905	ALX4	0	299	1	1	0	GTEx--Coexpression
1432	0.8911	TP53	0	299	1	1	0	GTEx--Coexpression
1433	0.8917	TIGD5	0	299	1	1	0	GTEx--Coexpression
1434	0.8923	ESX1	0	299	1	1	0	GTEx--Coexpression
1435	0.893	CENPBD1	0	299	1	1	0	GTEx--Coexpression
1436	0.8936	ZNF316	0	299	1	1	0	GTEx--Coexpression
1437	0.8942	POU4F1	0	299	1	1	0	GTEx--Coexpression
1438	0.8948	TFCP2	0	299	1	1	0	GTEx--Coexpression
1439	0.8955	NRL	0	299	1	1	0	GTEx--Coexpression
1440	0.8961	ZBTB24	0	299	1	1	0	GTEx--Coexpression
1441	0.8967	ZNF689	0	299	1	1	0	GTEx--Coexpression
1442	0.8973	ZNF43	0	299	1	1	0	GTEx--Coexpression
1443	0.8979	SETDB1	0	299	1	1	0	GTEx--Coexpression
1444	0.8986	LIN28A	0	299	1	1	0	GTEx--Coexpression
1445	0.8992	PRDM9	0	299	1	1	0	GTEx--Coexpression
1446	0.8998	NFIB	0	299	1	1	0	GTEx--Coexpression
1447	0.9004	ZNF460	0	299	1	1	0	GTEx--Coexpression
1448	0.9011	ZNF763	0	299	1	1	0	GTEx--Coexpression
1449	0.9017	ZNF383	0	299	1	1	0	GTEx--Coexpression
1450	0.9023	ZNF79	0	299	1	1	0	GTEx--Coexpression
1451	0.9029	CTCFL	0	299	1	1	0	GTEx--Coexpression
1452	0.9035	ZNF17	0	299	1	1	0	GTEx--Coexpression
1453	0.9042	ZNF551	0	299	1	1	0	GTEx--Coexpression
1454	0.9048	ZSCAN20	0	299	1	1	0	GTEx--Coexpression
1455	0.9054	ZNF544	0	299	1	1	0	GTEx--Coexpression
1456	0.906	ZNF525	0	299	1	1	0	GTEx--Coexpression
1457	0.9067	ZNF287	0	299	1	1	0	GTEx--Coexpression
1458	0.9073	LEUTX	0	299	1	1	0	GTEx--Coexpression
1459	0.9079	NKX11	0	299	1	1	0	GTEx--Coexpression
1460	0.9085	ZNF84	0	299	1	1	0	GTEx--Coexpression
1461	0.9091	ZNF606	0	299	1	1	0	GTEx--Coexpression
1462	0.9098	ZNF227	0	299	1	1	0	GTEx--Coexpression
1463	0.9104	ZNF775	0	299	1	1	0	GTEx--Coexpression
1464	0.911	PHF1	0	299	1	1	0	GTEx--Coexpression
1465	0.9116	ZNF283	0	299	1	1	0	GTEx--Coexpression
1466	0.9123	ZXDC	0	299	1	1	0	GTEx--Coexpression
1467	0.9129	ZNF716	0	299	1	1	0	GTEx--Coexpression
1468	0.9135	ADNP2	0	299	1	1	0	GTEx--Coexpression
1469	0.9141	CHAMP1	0	299	1	1	0	GTEx--Coexpression
1470	0.9147	JRK	0	299	1	1	0	GTEx--Coexpression
1471	0.9154	ZBTB6	0	299	1	1	0	GTEx--Coexpression
1472	0.916	NFE2L3	0	299	1	1	0	GTEx--Coexpression
1473	0.9166	NFXL1	0	299	1	1	0	GTEx--Coexpression
1474	0.9172	ZNF354C	0	299	1	1	0	GTEx--Coexpression
1475	0.9179	ZFY	0	299	1	1	0	GTEx--Coexpression
1476	0.9185	FOSB	0	299	1	1	0	GTEx--Coexpression
1477	0.9191	ETV2	0	299	1	1	0	GTEx--Coexpression
1478	0.9197	FOXR2	0	299	1	1	0	GTEx--Coexpression
1479	0.9203	ZBTB37	0	299	1	1	0	GTEx--Coexpression
1480	0.921	ZNF85	0	299	1	1	0	GTEx--Coexpression
1481	0.9216	BATF2	0	299	1	1	0	GTEx--Coexpression
1482	0.9222	ZNF90	0	299	1	1	0	GTEx--Coexpression
1483	0.9228	PHF20	0	299	1	1	0	GTEx--Coexpression
1484	0.9235	LIN54	0	299	1	1	0	GTEx--Coexpression
1485	0.9241	JUND	0	299	1	1	0	GTEx--Coexpression
1486	0.9247	KAT7	0	299	1	1	0	GTEx--Coexpression
1487	0.9253	ZNF555	0	299	1	1	0	GTEx--Coexpression
1488	0.9259	ZNF528	0	299	1	1	0	GTEx--Coexpression
1489	0.9266	TERF1	0	299	1	1	0	GTEx--Coexpression
1490	0.9272	ZNF569	0	299	1	1	0	GTEx--Coexpression
1491	0.9278	HOXD1	0	299	1	1	0	GTEx--Coexpression
1492	0.9284	ETV4	0	299	1	1	0	GTEx--Coexpression
1493	0.9291	ZSCAN5A	0	299	1	1	0	GTEx--Coexpression
1494	0.9297	ZNF687	0	299	1	1	0	GTEx--Coexpression
1495	0.9303	ZNF408	0	299	1	1	0	GTEx--Coexpression
1496	0.9309	RHOXF2	0	299	1	1	0	GTEx--Coexpression
1497	0.9315	MAZ	0	299	1	1	0	GTEx--Coexpression
1498	0.9322	ZNF449	0	299	1	1	0	GTEx--Coexpression
1499	0.9328	ZNF277	0	299	1	1	0	GTEx--Coexpression
1500	0.9334	ZNF705D	0	298	1	1	0	GTEx--Coexpression
1501	0.934	ZFP42	0	298	1	1	0	GTEx--Coexpression
1502	0.9347	ARID2	0	298	1	1	0	GTEx--Coexpression
1503	0.9353	ADNP	0	298	1	1	0	GTEx--Coexpression
1504	0.9359	SOX30	0	298	1	1	0	GTEx--Coexpression
1505	0.9365	ZNF148	0	298	1	1	0	GTEx--Coexpression
1506	0.9371	BBX	0	298	1	1	0	GTEx--Coexpression
1507	0.9378	YBX1	0	298	1	1	0	GTEx--Coexpression
1508	0.9384	ZNF322	0	298	1	1	0	GTEx--Coexpression
1509	0.939	RFX2	0	298	1	1	0	GTEx--Coexpression
1510	0.9396	HMGN3	0	298	1	1	0	GTEx--Coexpression
1511	0.9403	ZNF624	0	298	1	1	0	GTEx--Coexpression
1512	0.9409	DMBX1	0	298	1	1	0	GTEx--Coexpression
1513	0.9415	ZNF644	0	298	1	1	0	GTEx--Coexpression
1514	0.9421	SPZ1	0	298	1	1	0	GTEx--Coexpression
1515	0.9428	ZNF705A	0	298	1	1	0	GTEx--Coexpression
1516	0.9434	AKAP8L	0	298	1	1	0	GTEx--Coexpression
1517	0.944	MYRF	0	298	1	1	0	GTEx--Coexpression
1518	0.9446	TOPORS	0	298	1	1	0	GTEx--Coexpression
1519	0.9452	ZNF692	0	298	1	1	0	GTEx--Coexpression
1520	0.9459	ZNF575	0	298	1	1	0	GTEx--Coexpression
1521	0.9465	ZNF677	0	298	1	1	0	GTEx--Coexpression
1522	0.9471	ZNF24	0	298	1	1	0	GTEx--Coexpression
1523	0.9477	ZNF414	0	298	1	1	0	GTEx--Coexpression
1524	0.9484	CREM	0	298	1	1	0	GTEx--Coexpression
1525	0.949	ZNF829	0	298	1	1	0	GTEx--Coexpression
1526	0.9496	ZNF280C	0	298	1	1	0	GTEx--Coexpression
1527	0.9502	ZNF260	0	298	1	1	0	GTEx--Coexpression
1528	0.9508	ZBTB8A	0	298	1	1	0	GTEx--Coexpression
1529	0.9515	ZNF165	0	298	1	1	0	GTEx--Coexpression
1530	0.9521	SON	0	298	1	1	0	GTEx--Coexpression
1531	0.9527	CENPT	0	298	1	1	0	GTEx--Coexpression
1532	0.9533	HOMEZ	0	298	1	1	0	GTEx--Coexpression
1533	0.954	ZBED3	0	298	1	1	0	GTEx--Coexpression
1534	0.9546	ZNF830	0	298	1	1	0	GTEx--Coexpression
1535	0.9552	FAM170A	0	298	1	1	0	GTEx--Coexpression
1536	0.9558	ZNF780B	0	298	1	1	0	GTEx--Coexpression
1537	0.9564	ZNF605	0	298	1	1	0	GTEx--Coexpression
1538	0.9571	NME2	0	298	1	1	0	GTEx--Coexpression
1539	0.9577	THAP9	0	298	1	1	0	GTEx--Coexpression
1540	0.9583	ZNF233	0	298	1	1	0	GTEx--Coexpression
1541	0.9589	TBPL1	0	298	1	1	0	GTEx--Coexpression
1542	0.9596	ZNF814	0	298	1	1	0	GTEx--Coexpression
1543	0.9602	SOHLH2	0	298	1	1	0	GTEx--Coexpression
1544	0.9608	ZNF433	0	298	1	1	0	GTEx--Coexpression
1545	0.9614	TGIF2LY	0	298	1	1	0	GTEx--Coexpression
1546	0.962	ZNF133	0	298	1	1	0	GTEx--Coexpression
1547	0.9627	REXO4	0	298	1	1	0	GTEx--Coexpression
1548	0.9633	ZNF335	0	298	1	1	0	GTEx--Coexpression
1549	0.9639	ZNF623	0	298	1	1	0	GTEx--Coexpression
1550	0.9645	ZKSCAN2	0	298	1	1	0	GTEx--Coexpression
1551	0.9652	ZNF580	0	298	1	1	0	GTEx--Coexpression
1552	0.9658	ZNF616	0	298	1	1	0	GTEx--Coexpression
1553	0.9664	ZNF836	0	298	1	1	0	GTEx--Coexpression
1554	0.967	ZNF395	0	298	1	1	0	GTEx--Coexpression
1555	0.9676	MAFF	0	298	1	1	0	GTEx--Coexpression
1556	0.9683	MGA	0	298	1	1	0	GTEx--Coexpression
1557	0.9689	ZNF518B	0	298	1	1	0	GTEx--Coexpression
1558	0.9695	KLF17	0	298	1	1	0	GTEx--Coexpression
1559	0.9701	ZNF410	0	298	1	1	0	GTEx--Coexpression
1560	0.9708	ZNF679	0	298	1	1	0	GTEx--Coexpression
1561	0.9714	KLF7	0	298	1	1	0	GTEx--Coexpression
1562	0.972	CLOCK	0	298	1	1	0	GTEx--Coexpression
1563	0.9726	ZNF239	0	298	1	1	0	GTEx--Coexpression
1564	0.9732	ZNF705B	0	298	1	1	0	GTEx--Coexpression
1565	0.9739	SNAPC5	0	298	1	1	0	GTEx--Coexpression
1566	0.9745	ZNF512B	0	298	1	1	0	GTEx--Coexpression
1567	0.9751	ARHGAP35	0	298	1	1	0	GTEx--Coexpression
1568	0.9757	ZNF699	0	298	1	1	0	GTEx--Coexpression
1569	0.9764	ZNF683	0	298	1	1	0	GTEx--Coexpression
1570	0.977	ZNF789	0	298	1	1	0	GTEx--Coexpression
1571	0.9776	ZNF705G	0	298	1	1	0	GTEx--Coexpression
1572	0.9782	ZFP91	0	298	1	1	0	GTEx--Coexpression
1573	0.9788	ZNF668	0	298	1	1	0	GTEx--Coexpression
1574	0.9795	ZNF626	0	298	1	1	0	GTEx--Coexpression
1575	0.9801	THAP3	0	298	1	1	0	GTEx--Coexpression
1576	0.9807	ZNF331	0	298	1	1	0	GTEx--Coexpression
1577	0.9813	ZNF32	0	298	1	1	0	GTEx--Coexpression
1578	0.982	HSF5	0	298	1	1	0	GTEx--Coexpression
1579	0.9826	SRCAP	0	298	1	1	0	GTEx--Coexpression
1580	0.9832	ZNF479	0	297	1	1	0	GTEx--Coexpression
1581	0.9838	CPXCR1	0	297	1	1	0	GTEx--Coexpression
1582	0.9844	SOX12	0	297	1	1	0	GTEx--Coexpression
1583	0.9851	TFDP2	0	297	1	1	0	GTEx--Coexpression
1584	0.9857	ZNF474	0	297	1	1	0	GTEx--Coexpression
1585	0.9863	E4F1	0	297	1	1	0	GTEx--Coexpression
1586	0.9869	EVX2	0	297	1	1	0	GTEx--Coexpression
1587	0.9876	ZBTB20	0	297	1	1	0	GTEx--Coexpression
1588	0.9882	ZNF140	0	297	1	1	0	GTEx--Coexpression
1589	0.9888	ZNF487	0	297	1	1	0	GTEx--Coexpression
1590	0.9894	ZNF358	0	297	1	1	0	GTEx--Coexpression
1591	0.99	ZNF28	0	297	1	1	0	GTEx--Coexpression
1592	0.9907	MSANTD4	0	297	1	1	0	GTEx--Coexpression
1593	0.9913	ZNF268	0	297	1	1	0	GTEx--Coexpression
1594	0.9919	ZNF572	0	297	1	1	0	GTEx--Coexpression
1595	0.9925	GLI4	0	297	1	1	0	GTEx--Coexpression
1596	0.9932	RBCK1	0	297	1	1	0	GTEx--Coexpression
1597	0.9938	TGIF2LX	0	297	1	1	0	GTEx--Coexpression
1598	0.9944	ZNF880	0	297	1	1	0	GTEx--Coexpression
1599	0.995	MZF1	0	297	1	1	0	GTEx--Coexpression
1600	0.9956	CBLL2	0	297	1	1	0	GTEx--Coexpression
1601	0.9963	ZNF563	0	297	1	1	0	GTEx--Coexpression
1602	0.9969	TIGD4	0	296	1	1	0	GTEx--Coexpression
1603	0.9975	GABPA	0	296	1	1	0	GTEx--Coexpression
1604	0.9981	TMF1	0	296	1	1	0	GTEx--Coexpression
1605	0.9988	SOX5	0	296	1	1	0	GTEx--Coexpression
1606	0.9994	KLF15	0	296	1	1	0	GTEx--Coexpression
1607	1	ZIM2	0	296	1	1	0	GTEx--Coexpression
Abbreviations: ECM, eigenvector centrality mapping; FDR, false discovery rate; FET, Fisher's Exact test; TF, transcription factor.

## Sheet: Table S9
Table S9. The predicted TFs based on genes whose expression levels were significantly lower within the ECM-altered regions in individuals with schizophrenia than in regions without such ECM alterations.
Rank	Scaled Rank	TF	Intersect	Set length	FET p-value	FDR	Odds Ratio	Library	Overlapping Genes
1	0.0006223	MTERF3	15	300	4.368e-05	0.0702	3.641	GTEx--Coexpression	MRPL22,NDUFAF2,MRPS28,MRPL47,FH,CHCHD4,NARS2,PPTC7,TRAPPC2B,SDHD,RPF2,FUNDC2,PGM1,IDH3A,CDC37L1
2	0.001245	CREBL2	13	298	0.0004922	0.272	3.155	GTEx--Coexpression	PRKCA,FNDC4,PRDX3,KCNN2,FAM43B,FNDC10,HIBADH,AKR1B1,RAB31,IDH1,SLC40A1,RBKS,TPD52L1
3	0.001867	FOXB1	13	299	0.0005078	0.272	3.144	GTEx--Coexpression	LYPD1,TRPM3,DTNA,STARD3NL,HDDC2,SHISA6,ENKUR,KCNE5,PODXL2,RND2,TMEM255A,DBX2,CDK2AP1
4	0.002489	ERG	12	298	0.001549	0.366	2.902	GTEx--Coexpression	PCDH12,RIMKLB,NRP1,TBX2-AS1,ANO6,MFGE8,RAMP3,SMOC2,ARHGAP31,LBH,ITGA8,SPRY4
5	0.003111	SREBF1	12	298	0.001549	0.366	2.902	GTEx--Coexpression	FNDC4,RNF128,PRDX3,KCNN2,FAM43B,HIBADH,AKR1B1,IDH1,EBPL,SLC40A1,RBKS,TPD52L1
6	0.003734	ZNF32	12	298	0.001549	0.366	2.902	GTEx--Coexpression	SMIM8,UCK1,NDUFAF2,MRPS28,MSRB2,CHCHD4,ACYP2,PYGO1,NTPCR,HSPB8,FUNDC2,PFDN1
7	0.004356	ZNF366	12	299	0.001592	0.366	2.892	GTEx--Coexpression	PCDH12,NRP1,JAK1,ANO6,RHOQ,ARHGEF6,RAMP3,GYG2,ANKRD29,TMEM132C,ARHGAP31,SNRK
8	0.004978	NKX25	11	298	0.004524	0.545	2.651	GTEx--Coexpression	NEBL,PPP1R1C,FH,CSDC2,ATP5PO,MSRB2,GALNT16,DOK7,HSPB2,FUNDC2,IDH3A
9	0.0056	PHOX2A	11	298	0.004524	0.545	2.651	GTEx--Coexpression	PRDX3,KCNN2,AKR1B1,CRYBA2,ZNF219,DIABLO,IDH1,SLC40A1,RBKS,CCDC184,SPRY4
10	0.006223	ZNF280A	11	298	0.004524	0.545	2.651	GTEx--Coexpression	FNDC4,RNF128,PRDX3,KCNN2,FAM43B,HIBADH,AKR1B1,IDH1,SLC40A1,RBKS,TPD52L1
11	0.006845	FEZF1	11	299	0.004636	0.545	2.642	GTEx--Coexpression	HS6ST2,LYPD1,DTNA,FNDC10,GALNT16,ENKUR,TMEM35A,PODXL2,RND2,TMEM255A,CCDC184
12	0.007467	MEOX1	11	299	0.004636	0.545	2.642	GTEx--Coexpression	NRP1,RHOQ,RAMP3,G0S2,GYG2,ANKRD29,TMEM132C,ARHGAP31,CXCL12,PRRX1,SNRK
13	0.00809	ZNF584	11	300	0.00475	0.545	2.633	GTEx--Coexpression	MRPL22,NDUFAF2,FH,CHCHD4,PPTC7,TRAPPC2B,PSMD12,RPF2,IDH3A,CDC37L1,PTPN14
14	0.008712	EPAS1	11	300	0.00475	0.545	2.633	GTEx--Coexpression	PCDH12,NRP1,TBX2-AS1,PALD1,RAMP3,CD59,DISP1,ANKRD29,ARHGAP31,LBH,SPRY4
15	0.009334	SOX2	10	297	0.01194	0.705	2.41	GTEx--Coexpression	PRKCA,LYPD1,DTNA,ALDOC,GPR143,HDDC2,ENKUR,OLFM2,DBX2,CDK2AP1
16	0.009956	HOXA5	10	297	0.01194	0.705	2.41	GTEx--Coexpression	FNDC4,PRDX3,KCNN2,HIBADH,AKR1B1,ZNF219,DISP1,IDH1,SLC40A1,RBKS
17	0.01058	ZNF358	10	297	0.01194	0.705	2.41	GTEx--Coexpression	GCC1,CCDC92,SMIM8,UCK1,MSRB2,ACYP2,ISCU,SERGEF,HSPB8,PFDN1
18	0.0112	HMGN3	10	298	0.0122	0.705	2.402	GTEx--Coexpression	GCC1,BACH1,PRDX3,NEBL,ARV1,CSDC2,ATP5PO,MSRB2,GALNT16,ISCU
19	0.01182	E2F6	10	298	0.0122	0.705	2.402	GTEx--Coexpression	CHCHD4,PPTC7,TRAPPC2B,PYGO1,PSMD12,UBFD1,PGM1,TMEM201,CDC37L1,P2RX6
20	0.01245	MSANTD3	10	298	0.0122	0.705	2.402	GTEx--Coexpression	NDUFAF2,MRPS28,MRPL47,CHCHD4,PSMD12,RPF2,DNAJC15,AVEN,RBM34,GLRX3
21	0.01307	ZNF275	10	298	0.0122	0.705	2.402	GTEx--Coexpression	FNDC4,PRDX3,KCNN2,FAM43B,HIBADH,AKR1B1,IDH1,SLC40A1,RBKS,TPD52L1
22	0.01369	ZBTB47	10	298	0.0122	0.705	2.402	GTEx--Coexpression	CCDC92,UCK1,RHOQ,MSRB2,HDDC2,ACYP2,NTPCR,HSPB8,HSPB2,PFDN1
23	0.01431	ARNTL	10	299	0.01246	0.705	2.394	GTEx--Coexpression	BACH1,PPP1R3D,HECA,EMB,JAK1,CCNDBP1,STK17B,GTF2B,IL6R,ERICH1
24	0.01493	PPARA	10	299	0.01246	0.705	2.394	GTEx--Coexpression	PRDX3,HIBADH,MRPS28,FH,ACOT13,SDHD,SPR,PGM1,DCXR,CDC37L1
25	0.01556	ZNF792	10	299	0.01246	0.705	2.394	GTEx--Coexpression	PCDH12,ARV1,JAK1,RAMP3,STK17B,MFNG,ARHGAP31,PODXL2,ERICH1,TNIP1
26	0.01618	BCL6B	10	299	0.01246	0.705	2.394	GTEx--Coexpression	PCDH12,NRP1,TBX2-AS1,PALD1,RAMP3,CD59,ANKRD29,ARHGAP31,SPRY4,SNRK
27	0.0168	HSFX1	10	300	0.01273	0.705	2.385	GTEx--Coexpression	SMIM8,RHOQ,CSDC2,ATP5PO,MSRB2,ISCU,HSPB2,FUNDC2,IDH3A,PFDN1
28	0.01742	ATF6	10	300	0.01273	0.705	2.385	GTEx--Coexpression	GMFG,PPP1R3D,LYN,CCNDBP1,STK17B,MSRB1,GTF2B,RAB3D,IGFLR1,ERICH1
29	0.01805	CHCHD3	10	300	0.01273	0.705	2.385	GTEx--Coexpression	MRPS28,FH,CHCHD4,NARS2,PPTC7,SDHD,HSPB2,FUNDC2,PGM1,IDH3A
30	0.01867	POU3F2	9	297	0.02967	0.853	2.162	GTEx--Coexpression	LYPD1,DTNA,ALDOC,GPR143,HDDC2,ENKUR,OLFM2,DBX2,CDK2AP1
31	0.01929	TBX3	9	297	0.02967	0.853	2.162	GTEx--Coexpression	RNF128,PRDX3,KCNN2,HIBADH,AKR1B1,IDH1,SLC40A1,RBKS,TPD52L1
32	0.01991	NPAS3	9	298	0.03022	0.853	2.154	GTEx--Coexpression	LYPD1,DTNA,ALDOC,GPR143,HDDC2,ENKUR,OLFM2,DBX2,CDK2AP1
33	0.02054	SALL3	9	298	0.03022	0.853	2.154	GTEx--Coexpression	LYPD1,DTNA,ALDOC,GPR143,HDDC2,ENKUR,OLFM2,DBX2,CDK2AP1
34	0.02116	SNAPC5	9	298	0.03022	0.853	2.154	GTEx--Coexpression	SMIM8,NDUFAF2,MRPS28,CHCHD4,ACYP2,FUNDC2,IDH3A,PFDN1,CDC37L1
35	0.02178	ARHGAP35	9	298	0.03022	0.853	2.154	GTEx--Coexpression	TPGS2,CCDC96,EPHA6,PROCA1,FAM216A,ANKRD42,GRK4,RND2,DPCD
36	0.0224	ZBED1	9	298	0.03022	0.853	2.154	GTEx--Coexpression	MRPS28,DNASE1L1,NARS2,IL6R,PPTC7,PSMD12,GMPR,PGM1,CDC37L1
37	0.02302	ZNF853	9	298	0.03022	0.853	2.154	GTEx--Coexpression	CCDC92,LYPD1,DTNA,HDDC2,ACYP2,NTPCR,SERGEF,PFDN1,CDK2AP1
38	0.02365	YBX3	9	299	0.03077	0.853	2.147	GTEx--Coexpression	DNASE1L1,PPTC7,TRAPPC2B,PYGO1,GMPR,UBFD1,PGM1,TMEM201,P2RX6
39	0.02427	SOX18	9	299	0.03077	0.853	2.147	GTEx--Coexpression	PCDH12,NRP1,RHOQ,RAMP3,ANKRD29,ARHGAP31,CXCL12,LAMA2,SPRY4
40	0.02489	SIX2	9	299	0.03077	0.853	2.147	GTEx--Coexpression	PPTC7,PYGO1,PSMD12,GMPR,UBFD1,PGM1,TMEM201,CDC37L1,P2RX6
41	0.02551	GSX1	9	299	0.03077	0.853	2.147	GTEx--Coexpression	LYPD1,DTNA,FNDC10,GALNT16,TMEM35A,PODXL2,RND2,TMEM255A,CCDC184
42	0.02614	MEOX2	9	299	0.03077	0.853	2.147	GTEx--Coexpression	RIMKLB,NRP1,PROS1,USP53,ANKRD29,ARHGAP31,CXCL12,PRRX1,SNRK
43	0.02676	NFE2L1	9	299	0.03077	0.853	2.147	GTEx--Coexpression	DNASE1L1,PPTC7,PYGO1,GMPR,UBFD1,FUNDC2,PGM1,CDC37L1,P2RX6
44	0.02738	PBX3	9	299	0.03077	0.853	2.147	GTEx--Coexpression	PRDX3,GSTM2,STON1,AKR1B1,CSDC2,ZNF219,ISCU,BAG2,SLC40A1
45	0.028	OTP	9	299	0.03077	0.853	2.147	GTEx--Coexpression	DTNA,FNDC10,STARD3NL,GALNT16,TMEM35A,PODXL2,RND2,TMEM255A,CCDC184
46	0.02862	TBX2	9	299	0.03077	0.853	2.147	GTEx--Coexpression	PCDH12,TBX2-AS1,PALD1,RAMP3,DISP1,ANKRD29,ARHGAP31,LBH,SPRY4
47	0.02925	TBX5	9	299	0.03077	0.853	2.147	GTEx--Coexpression	NEBL,FH,CSDC2,ATP5PO,MSRB2,DOK7,HSPB2,FUNDC2,IDH3A
48	0.02987	NKX26	9	299	0.03077	0.853	2.147	GTEx--Coexpression	NEBL,CHST9,FH,CSDC2,ATP5PO,MSRB2,DOK7,HSPB2,IDH3A
49	0.03049	ARID3B	9	299	0.03077	0.853	2.147	GTEx--Coexpression	SKAP1,SLC45A4,LYN,UNC119,RHOF,STK17A,IGFLR1,HVCN1,SLC25A19
50	0.03111	ATMIN	9	299	0.03077	0.853	2.147	GTEx--Coexpression	TPGS2,CCDC96,ARV1,FAM216A,ANKRD42,GRK4,PDZD8,RND2,DPCD
51	0.03174	MAFG	9	299	0.03077	0.853	2.147	GTEx--Coexpression	DNASE1L1,IL6R,PYGO1,PSMD12,GMPR,UBFD1,SRXN1,HSPB8,P2RX6
52	0.03236	MAFK	9	299	0.03077	0.853	2.147	GTEx--Coexpression	TBX2-AS1,ANO6,MFGE8,RHOQ,SELENOM,BAG2,AVEN,HSPB8,HSPB2
53	0.03298	SMAD3	9	300	0.03133	0.853	2.139	GTEx--Coexpression	PIP5K1B,NRP1,VEGFA,TMEM229B,FAM216A,ABCG4,PPIC,PODXL2,PRRX1
54	0.0336	TCF7	9	300	0.03133	0.853	2.139	GTEx--Coexpression	SKAP1,LYN,UNC119,RHOF,STK17A,STK17B,IGFLR1,MFNG,CD6
55	0.03423	MITF	9	300	0.03133	0.853	2.139	GTEx--Coexpression	ANO6,CHCHD4,PPTC7,PYGO1,HSPB8,HSPB2,FUNDC2,PGM1,CDC37L1
56	0.03485	STAT5A	9	300	0.03133	0.853	2.139	GTEx--Coexpression	ARV1,JAK1,G0S2,GYG2,MFNG,GRK3,TMEM132C,ERICH1,TNIP1
57	0.03547	NR4A3	9	300	0.03133	0.853	2.139	GTEx--Coexpression	AKAP12,RHOQ,PPTC7,TRAPPC2B,DOK7,DNAJC27,HSPB2,FUNDC2,RBKS
58	0.03609	ATOH8	9	300	0.03133	0.853	2.139	GTEx--Coexpression	TBX2-AS1,MRPS6,MFGE8,PROS1,PPIC,ARHGAP31,GPX3,LAMA2,SPRY4
59	0.03671	RAG1	9	300	0.03133	0.853	2.139	GTEx--Coexpression	SMCO4,RNF128,PCDH12,PRDX3,INPP5J,NRP1,HIBADH,IDH1,SLC40A1
60	0.03734	DUXA	8	296	0.06622	0.942	1.922	GTEx--Coexpression	TBX2-AS1,MFGE8,SH3BGRL,SMOC2,RERGL,SELENOM,LBH,ITGA8
61	0.03796	KLF15	8	296	0.06622	0.942	1.922	GTEx--Coexpression	UCK1,UNC119,ANO6,PROS1,USP53,AVEN,LAMA2,CDC37L1
62	0.03858	KCMF1	8	297	0.06724	0.942	1.915	GTEx--Coexpression	DNASE1L1,PSMD12,GMPR,UBFD1,PGM1,TMEM201,CDC37L1,P2RX6
63	0.0392	NR0B1	8	297	0.06724	0.942	1.915	GTEx--Coexpression	PRDX3,KCNN2,AKR1B1,HMGN5,ANKRD42,IDH1,SLC40A1,TPD52L1
64	0.03983	HMX1	8	297	0.06724	0.942	1.915	GTEx--Coexpression	LYPD1,DTNA,GPR143,HDDC2,ENKUR,OLFM2,DBX2,CDK2AP1
65	0.04045	HES4	8	297	0.06724	0.942	1.915	GTEx--Coexpression	GCC1,TBX2-AS1,MFGE8,RHOQ,SH3BGRL,RERGL,SELENOM,BCL7C
66	0.04107	PPARG	8	297	0.06724	0.942	1.915	GTEx--Coexpression	NRP1,JAK1,G0S2,GYG2,GRK3,TMEM132C,ARHGAP31,GPX3
67	0.04169	DRGX	8	297	0.06724	0.942	1.915	GTEx--Coexpression	CTXN3,RHBDL3,FNDC10,GPR26,PODXL2,HAPLN4,CLEC2L,CCDC184
68	0.04231	USF2	8	297	0.06724	0.942	1.915	GTEx--Coexpression	LYPD1,DTNA,UCK1,ALDOC,HDDC2,ACYP2,SERGEF,FBXL15
69	0.04294	HOXA2	8	298	0.06826	0.942	1.908	GTEx--Coexpression	STON1,ANO6,SH3BGRL,SMOC2,ZNF219,SELENOM,BAG2,ITGA8
70	0.04356	NEUROG3	8	298	0.06826	0.942	1.908	GTEx--Coexpression	WIPF3,PRKCA,TDP2,SPHK2,NR3C2,SHISA6,BCAS4,TRAF3
71	0.04418	NOTO	8	298	0.06826	0.942	1.908	GTEx--Coexpression	IGLON5,PIP5K1B,TMEM229B,ABCG4,PODXL2,ZIC1,TRIM67,ZIC4
72	0.0448	NR5A1	8	298	0.06826	0.942	1.908	GTEx--Coexpression	FNDC4,PRDX3,KCNN2,FAM43B,AKR1B1,IDH1,SLC40A1,RBKS
73	0.04543	ZNF208	8	298	0.06826	0.942	1.908	GTEx--Coexpression	NEBL,RHOQ,CSDC2,ATP5PO,MSRB2,ISCU,HSPB8,FUNDC2
74	0.04605	DBX2	8	298	0.06826	0.942	1.908	GTEx--Coexpression	LYPD1,DTNA,ALDOC,GPR143,HDDC2,ENKUR,OLFM2,CDK2AP1
75	0.04667	ZNF48	8	298	0.06826	0.942	1.908	GTEx--Coexpression	SMIM8,UCK1,CHCHD4,SERGEF,TMEM35A,RBM34,ZNF517,FBXL15
76	0.04729	HSF2	8	298	0.06826	0.942	1.908	GTEx--Coexpression	PPTC7,PYGO1,GMPR,UBFD1,PGM1,TMEM201,CDC37L1,P2RX6
77	0.04792	HEYL	8	298	0.06826	0.942	1.908	GTEx--Coexpression	TBX2-AS1,MFGE8,SMOC2,CSDC2,PPIC,PACSIN2,ITGA8,SPRY4
78	0.04854	FEV	8	298	0.06826	0.942	1.908	GTEx--Coexpression	CHST8,CRYBA2,TMEM61,STEAP2,DIABLO,RBKS,RPH3AL,FBXL15
79	0.04916	ZNF607	8	299	0.06929	0.942	1.902	GTEx--Coexpression	EPHA6,FANK1,PROCA1,FAM216A,ANKRD42,STK33,GRK4,DPCD
80	0.04978	REPIN1	8	299	0.06929	0.942	1.902	GTEx--Coexpression	ISCA2,PRDX3,MRPS28,NARS2,SPR,PGM1,TMEM201,P2RX6
81	0.0504	ZNF641	8	299	0.06929	0.942	1.902	GTEx--Coexpression	GMFG,PPP1R3D,DNASE1L1,CCNDBP1,MSRB1,IL6R,MOB3C,SLC40A1
82	0.05103	NFIC	8	299	0.06929	0.942	1.902	GTEx--Coexpression	PPTC7,PYGO1,HSPB8,FUNDC2,PGM1,TMEM201,CDC37L1,PTPN14
83	0.05165	ATF6B	8	299	0.06929	0.942	1.902	GTEx--Coexpression	CCDC92,NDUFAF2,MRPS28,MRPL47,RHOQ,ACYP2,PFDN1,CDC37L1
84	0.05227	ARGFX	8	299	0.06929	0.942	1.902	GTEx--Coexpression	PPP1R1C,MRPL47,FH,ATP5PO,DOK7,GMPR,FUNDC2,IDH3A
85	0.05289	NEUROG1	8	299	0.06929	0.942	1.902	GTEx--Coexpression	MRPL22,MRPS28,MRPL47,FH,ATP5PO,MSRB2,CHCHD4,ACOT13
86	0.05352	TBX4	8	299	0.06929	0.942	1.902	GTEx--Coexpression	CACNA2D2,PCDH12,TBX2-AS1,PALD1,RAMP3,DISP1,ANKRD29,LBH
87	0.05414	TBX15	8	299	0.06929	0.942	1.902	GTEx--Coexpression	DNASE1L1,PPTC7,PSMD12,UBFD1,PGM1,TMEM201,CDC37L1,P2RX6
88	0.05476	EBF3	8	299	0.06929	0.942	1.902	GTEx--Coexpression	NRP1,RHOQ,GYG2,TMEM132C,ARHGAP31,CXCL12,PRRX1,SNRK
89	0.05538	TCF4	8	299	0.06929	0.942	1.902	GTEx--Coexpression	PCDH12,RIMKLB,NRP1,RAMP3,ANKRD29,ARHGAP31,LRCH1,SNRK
90	0.056	SIX4	8	299	0.06929	0.942	1.902	GTEx--Coexpression	DNASE1L1,NARS2,PYGO1,GMPR,UBFD1,PGM1,TMEM201,P2RX6
91	0.05663	SOX14	8	299	0.06929	0.942	1.902	GTEx--Coexpression	HS6ST2,FNDC10,STARD3NL,TMEM35A,PODXL2,RND2,TMEM255A,CCDC184
92	0.05725	THRB	8	299	0.06929	0.942	1.902	GTEx--Coexpression	NDUFAF2,ANO6,MFGE8,SH3BGRL,SMOC2,SELENOM,SERGEF,ITGA8
93	0.05787	MBD3	8	299	0.06929	0.942	1.902	GTEx--Coexpression	CCDC92,UCK1,FNDC10,SPHK2,HDDC2,RPS19BP1,SERGEF,FBXL15
94	0.05849	ZNF267	8	300	0.07033	0.942	1.895	GTEx--Coexpression	GMFG,SKAP1,LYN,STK17A,STK17B,IGFLR1,MFNG,TNIP1
95	0.05912	TCF24	8	300	0.07033	0.942	1.895	GTEx--Coexpression	NEBL,PPP1R1C,FH,CSDC2,ATP5PO,MSRB2,FUNDC2,IDH3A
96	0.05974	GTF2B	8	300	0.07033	0.942	1.895	GTEx--Coexpression	GMFG,PPP1R3D,LYN,CCNDBP1,STK17B,MSRB1,IGFLR1,TAF12
97	0.06036	ZSCAN21	8	300	0.07033	0.942	1.895	GTEx--Coexpression	NDUFAF2,NARS2,TRAPPC2B,PYGO1,UBFD1,RPF2,RBM34,CDC37L1
98	0.06098	ZNF70	8	300	0.07033	0.942	1.895	GTEx--Coexpression	NDUFAF2,ANO6,NARS2,PYGO1,UBFD1,RPF2,AVEN,PTPN14
99	0.06161	ZNF205	8	300	0.07033	0.942	1.895	GTEx--Coexpression	LYN,STK17A,STK17B,RPS19BP1,DIABLO,HVCN1,SLC25A19,ZNF517
100	0.06223	HES3	8	300	0.07033	0.942	1.895	GTEx--Coexpression	IGLON5,TRPM3,TMEM229B,FAM216A,ABCG4,PODXL2,TRIM67,CCDC184
101	0.06285	BHLHE22	8	300	0.07033	0.942	1.895	GTEx--Coexpression	IGLON5,TRPM3,SHISA6,ABCG4,ZIC1,TRIM67,TRAF3,ZIC4
102	0.06347	E2F3	8	300	0.07033	0.942	1.895	GTEx--Coexpression	GMFG,PPP1R3D,LYN,DNASE1L1,CCNDBP1,STK17A,STK17B,IL6R
103	0.06409	NAIF1	8	300	0.07033	0.942	1.895	GTEx--Coexpression	GMFG,GCC1,PPP1R3D,LYN,PHF23,MSRB1,IGFLR1,TAF12
104	0.06472	ZNF610	8	300	0.07033	0.942	1.895	GTEx--Coexpression	TPGS2,CCDC96,EPHA6,FAM216A,ANKRD42,GRK4,RND2,DPCD
105	0.06534	ZNF462	8	300	0.07033	0.942	1.895	GTEx--Coexpression	GMFG,LYN,CTSZ,STK17A,STK17B,MSRB1,IGFLR1,MFNG
106	0.06596	SP140	8	300	0.07033	0.942	1.895	GTEx--Coexpression	SKAP1,LYN,RHOF,STK17A,STK17B,MFNG,HVCN1,CD6
107	0.06658	ZNF653	8	300	0.07033	0.942	1.895	GTEx--Coexpression	IGLON5,TMEM229B,FAM216A,ABCG4,GRK4,ZIC1,TRIM67,ZIC4
108	0.06721	KLF6	8	300	0.07033	0.942	1.895	GTEx--Coexpression	HECA,ARV1,SPHK2,HDDC2,FAM216A,NTPCR,ERICH1,SNRK
109	0.06783	RXRG	8	300	0.07033	0.942	1.895	GTEx--Coexpression	MRPS28,TECTA,ACYP2,PYGO1,NTPCR,PGM1,TMEM201,P2RX6
110	0.06845	TIGD7	8	300	0.07033	0.942	1.895	GTEx--Coexpression	SMIM8,NDUFAF2,NARS2,TRAPPC2B,PYGO1,UBFD1,FUNDC2,CDC37L1
111	0.06907	RUNX1	8	300	0.07033	0.942	1.895	GTEx--Coexpression	BACH1,CCDC92,UCK1,ARV1,SPHK2,CD59,SERGEF,ZNF517
112	0.0697	ZNF181	8	300	0.07033	0.942	1.895	GTEx--Coexpression	CHCHD4,NARS2,PYGO1,UBFD1,FUNDC2,PGM1,TMEM201,CDC37L1
113	0.07032	TCF21	8	300	0.07033	0.942	1.895	GTEx--Coexpression	GSAP,PCDH12,TBX2-AS1,PALD1,RAMP3,DISP1,ANKRD29,LBH
114	0.07094	TBX20	8	300	0.07033	0.942	1.895	GTEx--Coexpression	NEBL,FH,CSDC2,ATP5PO,MSRB2,DOK7,HSPB2,IDH3A
115	0.07156	TFEB	8	300	0.07033	0.942	1.895	GTEx--Coexpression	GMFG,PPP1R3D,LYN,DNASE1L1,MSRB1,IGFLR1,IL6R,MFNG
116	0.07218	PCGF6	8	300	0.07033	0.942	1.895	GTEx--Coexpression	NDUFAF2,ANO6,NARS2,TRAPPC2B,PSMD12,RPF2,AVEN,CDC37L1
117	0.07281	ZNF444	8	300	0.07033	0.942	1.895	GTEx--Coexpression	BACH1,HECA,UCK1,JAK1,SPHK2,RPS19BP1,ZNF517,FBXL15
118	0.07343	GFI1	8	300	0.07033	0.942	1.895	GTEx--Coexpression	SKAP1,LYN,RHOF,STK17A,STK17B,IGFLR1,MFNG,CD6
119	0.07405	IRF7	8	300	0.07033	0.942	1.895	GTEx--Coexpression	SKAP1,LYN,UNC119,RHOF,IGFLR1,MFNG,MX1,TNIP1
120	0.07467	PITX2	8	300	0.07033	0.942	1.895	GTEx--Coexpression	DNASE1L1,PYGO1,GMPR,UBFD1,PGM1,TMEM201,CDC37L1,P2RX6
121	0.0753	FOXS1	7	297	0.138	1	1.67	GTEx--Coexpression	RIMKLB,TBX2-AS1,MFGE8,SH3BGRL,SMOC2,SELENOM,ITGA8
122	0.07592	TCF15	7	297	0.138	1	1.67	GTEx--Coexpression	PCDH12,RHOQ,ATP5PO,MSRB2,DOK7,HSPB2,FUNDC2
123	0.07654	ELK3	7	297	0.138	1	1.67	GTEx--Coexpression	NRP1,CD59,PPIC,ARHGAP31,CXCL12,PRCP,PRRX1
124	0.07716	MSANTD4	7	297	0.138	1	1.67	GTEx--Coexpression	SMIM8,HDDC2,ACYP2,UBFD1,NTPCR,RBM34,NCBP2
125	0.07778	VAX1	7	298	0.1397	1	1.664	GTEx--Coexpression	RESP18,LYPD1,DTNA,GPR143,ENKUR,OLFM2,B3GALT5-AS1
126	0.07841	LHX6	7	298	0.1397	1	1.664	GTEx--Coexpression	NRP1,RAMP3,GYG2,GRK3,ANKRD29,TMEM132C,ARHGAP31
127	0.07903	DMBX1	7	298	0.1397	1	1.664	GTEx--Coexpression	CHST8,ODC1,CRYBA2,TMEM61,STK33,GNAS,DPCD
128	0.07965	SOX3	7	298	0.1397	1	1.664	GTEx--Coexpression	LYPD1,DTNA,HDDC2,ENKUR,PODXL2,RND2,DBX2
129	0.08027	ZNF117	7	298	0.1397	1	1.664	GTEx--Coexpression	NRP1,AKR1B1,G0S2,GYG2,TMEM132C,IDH1,SLC40A1
130	0.0809	GATA2	7	298	0.1397	1	1.664	GTEx--Coexpression	PCDH12,TBX2-AS1,ARV1,RAMP3,STEAP2,ANKRD29,ARHGAP31
131	0.08152	REXO4	7	298	0.1397	1	1.664	GTEx--Coexpression	TOMM22,NARS2,UBFD1,RPF2,PGM1,TMEM201,P2RX6
132	0.08214	SRF	7	298	0.1397	1	1.664	GTEx--Coexpression	STON1,ANO6,SH3BGRL,ZNF219,SELENOM,BAG2,HSPB8
133	0.08276	FOXB2	7	298	0.1397	1	1.664	GTEx--Coexpression	FNDC10,STARD3NL,GALNT16,TMEM35A,PODXL2,TMEM255A,CCDC184
134	0.08339	SOX9	7	298	0.1397	1	1.664	GTEx--Coexpression	LYPD1,DTNA,ALDOC,GPR143,ENKUR,OLFM2,DBX2
135	0.08401	NANOG	7	298	0.1397	1	1.664	GTEx--Coexpression	PRDX3,KCNN2,HIBADH,AKR1B1,USP53,IDH1,SLC40A1
136	0.08463	AEBP1	7	298	0.1397	1	1.664	GTEx--Coexpression	TBX2-AS1,MFGE8,SMOC2,SELENOM,PPIC,ITGA8,SPRY4
137	0.08525	ZNF768	7	298	0.1397	1	1.664	GTEx--Coexpression	CHCHD4,GMPR,UBFD1,HSPB8,FUNDC2,PGM1,TMEM201
138	0.08587	ZNF331	7	298	0.1397	1	1.664	GTEx--Coexpression	AKAP12,CHST8,TMEM61,DNAJC27,RBKS,SPRY4,CTH
139	0.0865	HES5	7	298	0.1397	1	1.664	GTEx--Coexpression	LYPD1,FNDC10,ALDOC,GPR143,HDDC2,OLFM2,DBX2
140	0.08712	ETS1	7	299	0.1413	1	1.658	GTEx--Coexpression	PCDH12,NRP1,ARV1,JAK1,MFNG,ARHGAP31,ERICH1
141	0.08774	NR1H3	7	299	0.1413	1	1.658	GTEx--Coexpression	NRP1,G0S2,GYG2,TMEM132C,ARHGAP31,CXCL12,ASS1
142	0.08836	GLIS2	7	299	0.1413	1	1.658	GTEx--Coexpression	TBX2-AS1,MFGE8,SMOC2,SELENOM,PPIC,ITGA8,SPRY4
143	0.08899	TBX1	7	299	0.1413	1	1.658	GTEx--Coexpression	DNASE1L1,PYGO1,GMPR,UBFD1,PGM1,TMEM201,P2RX6
144	0.08961	ZNF709	7	299	0.1413	1	1.658	GTEx--Coexpression	CCDC96,EPHA6,FANK1,PROCA1,FAM216A,ANKRD42,GRK4
145	0.09023	ZNF843	7	299	0.1413	1	1.658	GTEx--Coexpression	MRPS28,NARS2,PYGO1,UBFD1,PGM1,TMEM201,P2RX6
146	0.09085	ZNF579	7	299	0.1413	1	1.658	GTEx--Coexpression	PYGO1,GMPR,UBFD1,PGM1,TMEM201,CDC37L1,P2RX6
147	0.09147	SNAI1	7	299	0.1413	1	1.658	GTEx--Coexpression	PLK3,NRP1,ARV1,RAMP3,G0S2,ARHGAP31,SPRY4
148	0.0921	LEF1	7	299	0.1413	1	1.658	GTEx--Coexpression	SKAP1,LYN,UNC119,EMB,STK17B,MFNG,CD6
149	0.09272	DRAP1	7	299	0.1413	1	1.658	GTEx--Coexpression	TPGS2,CCDC96,MRPL47,FAM216A,GRK4,GTF2A2,DPCD
150	0.09334	BAZ2A	7	299	0.1413	1	1.658	GTEx--Coexpression	SMIM8,MRPS28,MSRB2,HDDC2,ACYP2,NTPCR,PFDN1
151	0.09396	MESP1	7	299	0.1413	1	1.658	GTEx--Coexpression	CCDC92,MRPS28,HDDC2,ACYP2,NTPCR,PGM1,P2RX6
152	0.09459	ZNF71	7	299	0.1413	1	1.658	GTEx--Coexpression	NDUFAF2,ANO6,CHCHD4,TRAPPC2B,BAG2,AVEN,HSPB8
153	0.09521	ASCL1	7	299	0.1413	1	1.658	GTEx--Coexpression	LYPD1,CHST8,TMEM61,ENKUR,GNAS,PODXL2,FBXL15
154	0.09583	ZNF263	7	299	0.1413	1	1.658	GTEx--Coexpression	MRPS28,FH,HDDC2,ACYP2,NTPCR,DNAJC15,PFDN1
155	0.09645	MYF6	7	299	0.1413	1	1.658	GTEx--Coexpression	DNASE1L1,PYGO1,GMPR,UBFD1,PGM1,CDC37L1,P2RX6
156	0.09708	ZNF600	7	299	0.1413	1	1.658	GTEx--Coexpression	CCDC92,SNHG1,HDDC2,ACYP2,NTPCR,PFDN1,CDK2AP1
157	0.0977	SOX17	7	299	0.1413	1	1.658	GTEx--Coexpression	NRP1,RAMP3,ANKRD29,TMEM132C,ARHGAP31,CXCL12,SNRK
158	0.09832	GATA4	7	299	0.1413	1	1.658	GTEx--Coexpression	NEBL,PPP1R1C,FH,CSDC2,ATP5PO,DOK7,FUNDC2
159	0.09894	GSC	7	299	0.1413	1	1.658	GTEx--Coexpression	NRP1,JAK1,GYG2,TMEM132C,CXCL12,PRRX1,SNRK
160	0.09956	NFIB	7	299	0.1413	1	1.658	GTEx--Coexpression	NSMCE3,NRP1,PHF23,DIABLO,CXCL12,SLC25A19,E2F1
161	0.1002	OSR1	7	299	0.1413	1	1.658	GTEx--Coexpression	ANO6,MFGE8,SH3BGRL,SMOC2,SELENOM,PPIC,ITGA8
162	0.1008	TBX19	7	299	0.1413	1	1.658	GTEx--Coexpression	CERK,CHST8,CRYBA2,TMEM61,STK33,GNAS,RPH3AL
163	0.1014	EBF2	7	299	0.1413	1	1.658	GTEx--Coexpression	NRP1,PROS1,USP53,ARHGAP31,CXCL12,LAMA2,PRRX1
164	0.1021	NKX11	7	299	0.1413	1	1.658	GTEx--Coexpression	CCDC96,FANK1,CHST8,TMEM61,STK33,GRK4,DPCD
165	0.1027	HSFY1	7	299	0.1413	1	1.658	GTEx--Coexpression	IGLON5,TRPM3,FAM136A,PROS1,PHLDA1,LAMA2,ERICH1
166	0.1033	BSX	7	299	0.1413	1	1.658	GTEx--Coexpression	FNDC10,GALNT16,TMEM35A,PODXL2,RND2,TMEM255A,CCDC184
167	0.1039	LBX1	7	299	0.1413	1	1.658	GTEx--Coexpression	DNASE1L1,PYGO1,GMPR,UBFD1,PGM1,TMEM201,P2RX6
168	0.1045	HES6	7	299	0.1413	1	1.658	GTEx--Coexpression	LYPD1,CHST8,HDDC2,ENKUR,SERGEF,PODXL2,FBXL15
169	0.1052	MYOD1	7	299	0.1413	1	1.658	GTEx--Coexpression	DNASE1L1,PPTC7,GMPR,UBFD1,PGM1,TMEM201,P2RX6
170	0.1058	TEAD1	7	299	0.1413	1	1.658	GTEx--Coexpression	UNC119,STON1,ANO6,PYGO1,USP53,BAG2,PTPN14
171	0.1064	DMRT2	7	299	0.1413	1	1.658	GTEx--Coexpression	HIBADH,PTH1R,RAMP3,G0S2,GYG2,TMEM132C,ASS1
172	0.107	PAX7	7	299	0.1413	1	1.658	GTEx--Coexpression	DNASE1L1,ACYP2,PYGO1,UBFD1,PGM1,TMEM201,P2RX6
173	0.1077	ZNF774	7	299	0.1413	1	1.658	GTEx--Coexpression	NARS2,PYGO1,UBFD1,PGM1,TMEM201,CDC37L1,P2RX6
174	0.1083	PEG3	7	299	0.1413	1	1.658	GTEx--Coexpression	WIPF3,HS6ST2,FAM43B,FNDC10,TMEM35A,PODXL2,CCDC184
175	0.1089	SP140L	7	299	0.1413	1	1.658	GTEx--Coexpression	LYN,STK17A,STK17B,IGFLR1,MFNG,ERICH1,CD6
176	0.1095	ZNF569	7	299	0.1413	1	1.658	GTEx--Coexpression	EPHA6,FAM216A,ANKRD42,DNAJC27,GRK4,GTF2A2,DPCD
177	0.1101	DPF3	7	299	0.1413	1	1.658	GTEx--Coexpression	MRPS28,ACYP2,GMPR,UBFD1,FUNDC2,PGM1,TMEM201
178	0.1108	MAFA	7	299	0.1413	1	1.658	GTEx--Coexpression	DNASE1L1,PYGO1,GMPR,UBFD1,PGM1,TMEM201,P2RX6
179	0.1114	SKI	7	299	0.1413	1	1.658	GTEx--Coexpression	IGLON5,ABCG4,LRCH1,ZIC1,ERC1,TRIM67,ZIC4
180	0.112	ZNF408	7	299	0.1413	1	1.658	GTEx--Coexpression	GCC1,PPP1R3D,PHF23,MSRB1,GTF2B,IL6R,TAF12
181	0.1126	TFEC	7	299	0.1413	1	1.658	GTEx--Coexpression	GMFG,GSAP,LYN,CTSZ,EMB,STK17B,MFNG
182	0.1133	MEF2A	7	300	0.143	1	1.653	GTEx--Coexpression	SPHK2,ANO6,MFGE8,RHOQ,PPTC7,HSPB2,IDH3A
183	0.1139	POU2F2	7	300	0.143	1	1.653	GTEx--Coexpression	SKAP1,LYN,UNC119,RHOF,MFNG,HVCN1,BCAS4
184	0.1145	HMG20A	7	300	0.143	1	1.653	GTEx--Coexpression	SMIM8,MRPS28,RAB3D,NARS2,TECTA,UBFD1,P2RX6
185	0.1151	BRF2	7	300	0.143	1	1.653	GTEx--Coexpression	DNASE1L1,NARS2,TRAPPC2B,PSMD12,UBFD1,PGM1,P2RX6
186	0.1157	NFATC2	7	300	0.143	1	1.653	GTEx--Coexpression	GSAP,HECA,PLK3,STK17B,MFNG,ERICH1,CD6
187	0.1164	LHX5	7	300	0.143	1	1.653	GTEx--Coexpression	IGLON5,TRPM3,ABCG4,PODXL2,ZIC1,TRIM67,ZIC4
188	0.117	REL	7	300	0.143	1	1.653	GTEx--Coexpression	SKAP1,LYN,PLK3,RHOF,STK17B,ERICH1,TNIP1
189	0.1176	UBP1	7	300	0.143	1	1.653	GTEx--Coexpression	STON1,SH3BGRL,ACYP2,SELENOM,BAG2,LRCH1,ERC1
190	0.1182	FOXD4	7	300	0.143	1	1.653	GTEx--Coexpression	IGLON5,TRPM3,TMEM229B,ABCG4,ZIC1,TRIM67,ZIC4
191	0.1189	ZNF101	7	300	0.143	1	1.653	GTEx--Coexpression	GMFG,LYN,UNC119,STK17A,STK17B,IGFLR1,MFNG
192	0.1195	SP100	7	300	0.143	1	1.653	GTEx--Coexpression	LYN,STK17A,STK17B,MFNG,PODXL2,ERICH1,TNIP1
193	0.1201	MYT1	7	300	0.143	1	1.653	GTEx--Coexpression	IGLON5,TRPM3,TMEM229B,ABCG4,ZIC1,TRIM67,ZIC4
194	0.1207	STAT6	7	300	0.143	1	1.653	GTEx--Coexpression	CCDC92,ARV1,HDDC2,TECTA,ACYP2,NTPCR,PODXL2
195	0.1213	POU2F1	7	300	0.143	1	1.653	GTEx--Coexpression	TRPM3,TOMM22,LRCH1,SPR,ZIC1,TRIM67,ZIC4
196	0.122	SCRT2	7	300	0.143	1	1.653	GTEx--Coexpression	IGLON5,TRPM3,TMEM229B,ABCG4,ZIC1,TRIM67,ZIC4
197	0.1226	CSRNP2	7	300	0.143	1	1.653	GTEx--Coexpression	CCDC92,FAM216A,ANKRD42,ABCG4,DNAJC27,GRK4,PODXL2
198	0.1232	BCL6	7	300	0.143	1	1.653	GTEx--Coexpression	GMFG,BACH1,PPP1R3D,LYN,STK17B,IL6R,TAF12
199	0.1238	RHOXF1	7	300	0.143	1	1.653	GTEx--Coexpression	IGLON5,TRPM3,TMEM229B,ABCG4,ZIC1,TRIM67,ZIC4
200	0.1245	ZNF217	7	300	0.143	1	1.653	GTEx--Coexpression	GCC1,BACH1,CCDC92,UCK1,STK17B,TECTA,SERGEF
201	0.1251	SCML4	7	300	0.143	1	1.653	GTEx--Coexpression	GMFG,LYN,EMB,STK17B,IGFLR1,MFNG,CD6
202	0.1257	FOXF1	7	300	0.143	1	1.653	GTEx--Coexpression	STON1,PALD1,ZNF219,DISP1,SELENOM,BAG2,HSPB8
203	0.1263	ZSCAN31	7	300	0.143	1	1.653	GTEx--Coexpression	EPHA6,FABP5P3,STK17B,STK33,GRK4,ERICH1,BEND7
204	0.1269	ZHX2	7	300	0.143	1	1.653	GTEx--Coexpression	RHOQ,DNASE1L1,GMPR,HSPB2,FUNDC2,PGM1,CDC37L1
205	0.1276	NEUROD2	7	300	0.143	1	1.653	GTEx--Coexpression	IGLON5,TRPM3,TMEM229B,ABCG4,ZIC1,TRIM67,ZIC4
206	0.1282	IKZF1	7	300	0.143	1	1.653	GTEx--Coexpression	GMFG,LYN,EMB,STK17B,IGFLR1,MFNG,CD6
207	0.1288	CENPX	7	300	0.143	1	1.653	GTEx--Coexpression	HSBP1L1,UCK1,TOMM22,RPS19BP1,STK33,EBPL,DCXR
208	0.1294	FOXD4L1	7	300	0.143	1	1.653	GTEx--Coexpression	IGLON5,TRPM3,TMEM229B,ABCG4,ZIC1,TRIM67,ZIC4
209	0.1301	KLF13	7	300	0.143	1	1.653	GTEx--Coexpression	ANKRD42,FLT3,ZIC1,TRIM67,GTF2A2,DPCD,ZIC4
210	0.1307	SKOR2	7	300	0.143	1	1.653	GTEx--Coexpression	IGLON5,TRPM3,FAM216A,ABCG4,GRK4,TRIM67,ZIC4
211	0.1313	BATF	7	300	0.143	1	1.653	GTEx--Coexpression	GMFG,SKAP1,LYN,STK17B,IGFLR1,MFNG,HVCN1
212	0.1319	NFIX	7	300	0.143	1	1.653	GTEx--Coexpression	IGLON5,SMCO4,PYGO1,ABCG4,ZIC1,TRIM67,ZIC4
213	0.1325	ZFP41	7	300	0.143	1	1.653	GTEx--Coexpression	FNDC10,SPHK2,FAM216A,PODXL2,RND2,ZNF517,CCDC184
214	0.1332	ZBTB18	7	300	0.143	1	1.653	GTEx--Coexpression	IGLON5,TRPM3,TMEM229B,ABCG4,ZIC1,TRIM67,ZIC4
215	0.1338	CXXC5	7	300	0.143	1	1.653	GTEx--Coexpression	IGLON5,TRPM3,TMEM229B,ABCG4,ZIC1,TRIM67,ZIC4
216	0.1344	KLF9	7	300	0.143	1	1.653	GTEx--Coexpression	FNDC10,UNC119,STON1,ANO6,USP53,GPX3,LAMA2
217	0.135	FOXO3	7	300	0.143	1	1.653	GTEx--Coexpression	JAK1,ANO6,FGD4,USP53,LAMA2,CDC37L1,PTPN14
218	0.1357	THAP1	7	300	0.143	1	1.653	GTEx--Coexpression	NDUFAF2,CHCHD4,NARS2,TRAPPC2B,ZCCHC9,RPF2,RBM34
219	0.1363	ARID3A	7	300	0.143	1	1.653	GTEx--Coexpression	GMFG,SKAP1,LYN,UNC119,STK17B,IGFLR1,HVCN1
220	0.1369	ZNF35	7	300	0.143	1	1.653	GTEx--Coexpression	TFAM,MRPL47,TRAPPC2B,RPF2,GLRX3,SLC25A19,GTF2A2
221	0.1375	SIX1	7	300	0.143	1	1.653	GTEx--Coexpression	DNASE1L1,PYGO1,GMPR,UBFD1,PGM1,TMEM201,P2RX6
222	0.1381	CREB3	7	300	0.143	1	1.653	GTEx--Coexpression	CCDC92,HECA,SELENOM,RAB31,ANKRD42,RPS19BP1,DPCD
223	0.1388	GTF3A	7	300	0.143	1	1.653	GTEx--Coexpression	MRPS28,FH,ATP5PO,MSRB2,CHCHD4,FUNDC2,PGM1
224	0.1394	ESRRA	7	300	0.143	1	1.653	GTEx--Coexpression	FH,ATP5PO,CHCHD4,PPTC7,SDHD,FUNDC2,PGM1
225	0.14	IRF2	7	300	0.143	1	1.653	GTEx--Coexpression	GMFG,PPP1R3D,LYN,CCNDBP1,STK17B,IGFLR1,MFNG
226	0.1406	ZBTB49	7	300	0.143	1	1.653	GTEx--Coexpression	PPP1R3D,LYN,CHST8,ODC1,CRYBA2,TMEM61,TAF12
227	0.1413	ZSCAN16	7	300	0.143	1	1.653	GTEx--Coexpression	GMFG,PPP1R3D,LYN,CCNDBP1,MSRB1,GTF2B,IGFLR1
228	0.1419	RELB	7	300	0.143	1	1.653	GTEx--Coexpression	BACH1,LYN,PLK3,STK17A,IGFLR1,MFNG,TNIP1
229	0.1425	GATA6	6	295	0.2499	1	1.436	GTEx--Coexpression	AKR1B1,CHST7,CSDC2,ISCU,SLC40A1,SPR
230	0.1431	PRDM8	6	296	0.2522	1	1.431	GTEx--Coexpression	PRKCA,GPR26,STON1,SELENOM,STEAP2,TMEM35A
231	0.1437	ZEB1	6	296	0.2522	1	1.431	GTEx--Coexpression	STON1,ANO6,RHOQ,SH3BGRL,SELENOM,BAG2
232	0.1444	NACC2	6	297	0.2546	1	1.426	GTEx--Coexpression	PRKCA,LYPD1,DTNA,ALDOC,RAB31,CDK2AP1
233	0.145	EGR1	6	297	0.2546	1	1.426	GTEx--Coexpression	PLK3,NRP1,ARV1,ACOT13,SPRY4,SNRK
234	0.1456	FOXD4L5	6	297	0.2546	1	1.426	GTEx--Coexpression	CD59,G0S2,GYG2,GRK3,TMEM132C,GPX3
235	0.1462	FOXC1	6	297	0.2546	1	1.426	GTEx--Coexpression	MFGE8,SH3BGRL,SMOC2,RERGL,SELENOM,ITGA8
236	0.1469	MSX1	6	297	0.2546	1	1.426	GTEx--Coexpression	NRP1,TMEM132C,ARHGAP31,CXCL12,PRRX1,SPRY4
237	0.1475	HOXC8	6	297	0.2546	1	1.426	GTEx--Coexpression	CLEC11A,UBFD1,RPF2,PRRX1,PTPN14,PTX3
238	0.1481	PRRX2	6	297	0.2546	1	1.426	GTEx--Coexpression	CLEC11A,MFGE8,PPIC,BCL7C,ITGA8,PRRX1
239	0.1487	STAT2	6	298	0.2569	1	1.421	GTEx--Coexpression	GSAP,MRPL47,CHCHD4,HSPB8,IDH3A,PFDN1
240	0.1493	ESR2	6	298	0.2569	1	1.421	GTEx--Coexpression	TFAM,AKR1B1,IDH1,SLC40A1,SLC25A19,RBKS
241	0.15	BARX1	6	298	0.2569	1	1.421	GTEx--Coexpression	STON1,PALD1,SH3BGRL,SMOC2,SELENOM,BAG2
242	0.1506	PITX3	6	298	0.2569	1	1.421	GTEx--Coexpression	DNASE1L1,GMPR,PGM1,TMEM201,CDC37L1,P2RX6
243	0.1512	ZNF233	6	298	0.2569	1	1.421	GTEx--Coexpression	CCDC96,EPHA6,FAM216A,GRK4,GTF2A2,DPCD
244	0.1518	BACH1	6	298	0.2569	1	1.421	GTEx--Coexpression	GCC1,HECA,GTF2B,IL6R,TAF12,EFL1
245	0.1525	MAFF	6	298	0.2569	1	1.421	GTEx--Coexpression	HECA,PLK3,ARV1,SPHK2,TMEM229B,SPRY4
246	0.1531	ARX	6	298	0.2569	1	1.421	GTEx--Coexpression	WIPF3,HS6ST2,GSTM2,CHST7,PYGO1,ZNF517
247	0.1537	L3MBTL3	6	298	0.2569	1	1.421	GTEx--Coexpression	LYN,EMB,STK17A,STK17B,SLC40A1,ERICH1
248	0.1543	SETBP1	6	298	0.2569	1	1.421	GTEx--Coexpression	STON1,ANO6,SH3BGRL,SELENOM,BAG2,LRCH1
249	0.1549	GSX2	6	298	0.2569	1	1.421	GTEx--Coexpression	PRKCA,ALDOC,GPR143,POU3F1,OLFM2,DBX2
250	0.1556	HEY2	6	298	0.2569	1	1.421	GTEx--Coexpression	TBX2-AS1,MFGE8,RHOQ,SH3BGRL,RERGL,ITGA8
251	0.1562	HOXA4	6	299	0.2593	1	1.417	GTEx--Coexpression	STON1,ANO6,ZNF219,SELENOM,BAG2,HSPB8
252	0.1568	GTF2IRD1	6	299	0.2593	1	1.417	GTEx--Coexpression	PPTC7,PYGO1,UBFD1,PGM1,TMEM201,P2RX6
253	0.1574	ZNF362	6	299	0.2593	1	1.417	GTEx--Coexpression	MFGE8,SH3BGRL,SMOC2,SELENOM,ITGA8,TRDMT1
254	0.1581	ZNF799	6	299	0.2593	1	1.417	GTEx--Coexpression	GMFG,PPP1R3D,LYN,MSRB1,GTF2B,IGFLR1
255	0.1587	THAP11	6	299	0.2593	1	1.417	GTEx--Coexpression	DNASE1L1,CHCHD4,GMPR,AVEN,HSPB8,PGM1
256	0.1593	FOXK2	6	299	0.2593	1	1.417	GTEx--Coexpression	ODC1,PPTC7,TRAPPC2B,PSMD12,UBFD1,TMEM201
257	0.1599	ZNF564	6	299	0.2593	1	1.417	GTEx--Coexpression	GMFG,PPP1R3D,CCNDBP1,MSRB1,IGFLR1,ERICH1
258	0.1605	LHX3	6	299	0.2593	1	1.417	GTEx--Coexpression	CERK,CHST8,TMEM61,STK33,GNAS,RPH3AL
259	0.1612	DBX1	6	299	0.2593	1	1.417	GTEx--Coexpression	CHST8,TMEM61,ANKRD42,STK33,GNAS,DPCD
260	0.1618	NFAT5	6	299	0.2593	1	1.417	GTEx--Coexpression	CCDC92,UCK1,HDDC2,ACYP2,RPS19BP1,FBXL15
261	0.1624	ZFHX2	6	299	0.2593	1	1.417	GTEx--Coexpression	CCDC96,FANK1,PROCA1,ANKRD42,GRK4,DPCD
262	0.163	USF3	6	299	0.2593	1	1.417	GTEx--Coexpression	DNASE1L1,NARS2,PYGO1,PGM1,CDC37L1,P2RX6
263	0.1637	ZNF680	6	299	0.2593	1	1.417	GTEx--Coexpression	SMIM8,DTNA,HDDC2,ACYP2,NTPCR,DBX2
264	0.1643	ZNF701	6	299	0.2593	1	1.417	GTEx--Coexpression	GMFG,PPP1R3D,LYN,CCNDBP1,STK17B,ERICH1
265	0.1649	FOXO6	6	299	0.2593	1	1.417	GTEx--Coexpression	GSTM2,CHST8,TMEM61,STK33,GNAS,ZNF517
266	0.1655	MBD4	6	299	0.2593	1	1.417	GTEx--Coexpression	GMFG,LYN,STK17A,STK17B,IGFLR1,MFNG
267	0.1661	TBXT	6	299	0.2593	1	1.417	GTEx--Coexpression	NSMCE3,SKAP1,HVCN1,BCAS4,TRAF3,MX1
268	0.1668	TLX2	6	299	0.2593	1	1.417	GTEx--Coexpression	AKR1B1,ZNF219,DIABLO,BAG2,IDH1,TMEM35A
269	0.1674	ZNF576	6	299	0.2593	1	1.417	GTEx--Coexpression	SMIM8,UCK1,SERGEF,RBM34,ZNF517,FBXL15
270	0.168	LMX1A	6	299	0.2593	1	1.417	GTEx--Coexpression	CERK,CHST8,TMEM61,STK33,GNAS,RPH3AL
271	0.1686	ZNF771	6	299	0.2593	1	1.417	GTEx--Coexpression	CCDC92,SMIM8,HDDC2,ACYP2,SERGEF,FBXL15
272	0.1693	NRL	6	299	0.2593	1	1.417	GTEx--Coexpression	ISCA2,MRPS28,HDDC2,ACOT13,ACYP2,NTPCR
273	0.1699	HOXA3	6	299	0.2593	1	1.417	GTEx--Coexpression	STON1,ANO6,SMOC2,ZNF219,SELENOM,BAG2
274	0.1705	HMBOX1	6	299	0.2593	1	1.417	GTEx--Coexpression	FAM43B,AKR1B1,SERPINB9,ANKRD42,HVCN1,SLC40A1
275	0.1711	POU1F1	6	299	0.2593	1	1.417	GTEx--Coexpression	CERK,CHST8,TMEM61,STK33,GNAS,RPH3AL
276	0.1717	ZNF655	6	299	0.2593	1	1.417	GTEx--Coexpression	CCDC92,SNHG1,HDDC2,ACOT13,ACYP2,PFDN1
277	0.1724	NEUROD4	6	299	0.2593	1	1.417	GTEx--Coexpression	CERK,CHST8,TMEM61,STK33,GNAS,RPH3AL
278	0.173	YY1	6	299	0.2593	1	1.417	GTEx--Coexpression	TCERG1L,INPP5J,MRPS6,VEGFA,BEND7,LINC01315
279	0.1736	ZNF775	6	299	0.2593	1	1.417	GTEx--Coexpression	UNC119,CD59,TMEM35A,GLRX3,ZNF517,FBXL15
280	0.1742	SIX6	6	299	0.2593	1	1.417	GTEx--Coexpression	CERK,CHST8,TMEM61,STK33,GNAS,RPH3AL
281	0.1749	ZNF548	6	299	0.2593	1	1.417	GTEx--Coexpression	ARV1,JAK1,SPHK2,LRCH1,ERICH1,SNRK
282	0.1755	HAND2	6	299	0.2593	1	1.417	GTEx--Coexpression	STON1,SH3BGRL,ZNF219,SELENOM,BAG2,HSPB8
283	0.1761	INSM1	6	299	0.2593	1	1.417	GTEx--Coexpression	CERK,CHST8,CRYBA2,TMEM61,GNAS,PODXL2
284	0.1767	ZNF700	6	299	0.2593	1	1.417	GTEx--Coexpression	CCDC92,SMIM8,HDDC2,ACYP2,PFDN1,CDK2AP1
285	0.1773	NR1H2	6	299	0.2593	1	1.417	GTEx--Coexpression	ANO6,SELENOM,BAG2,AVEN,HSPB8,BCL7C
286	0.178	ZNF34	6	299	0.2593	1	1.417	GTEx--Coexpression	RIMKLB,RERGL,SELENOM,LRCH1,ERC1,TRDMT1
287	0.1786	MEF2D	6	299	0.2593	1	1.417	GTEx--Coexpression	DNASE1L1,PYGO1,HSPB8,HSPB2,PGM1,CDC37L1
288	0.1792	ZBTB44	6	299	0.2593	1	1.417	GTEx--Coexpression	PYGO1,GMPR,UBFD1,PGM1,TMEM201,P2RX6
289	0.1798	PHOX2B	6	299	0.2593	1	1.417	GTEx--Coexpression	STON1,AKR1B1,ZNF219,DIABLO,BAG2,TMEM35A
290	0.1805	MXD4	6	300	0.2617	1	1.412	GTEx--Coexpression	IGLON5,TRPM3,TMEM229B,ZIC1,TRIM67,ZIC4
291	0.1811	EGR2	6	300	0.2617	1	1.412	GTEx--Coexpression	SERPINB9,PROS1,POU3F1,USP53,ARHGAP31,LGI2
292	0.1817	HAND1	6	300	0.2617	1	1.412	GTEx--Coexpression	STON1,ZNF219,DISP1,BAG2,TMEM35A,HSPB8
293	0.1823	ZIC2	6	300	0.2617	1	1.412	GTEx--Coexpression	IGLON5,TRPM3,ABCG4,ZIC1,TRIM67,ZIC4
294	0.1829	HHEX	6	300	0.2617	1	1.412	GTEx--Coexpression	SMCO4,TCERG1L,GSAP,INPP5J,GFRA2,VEGFA
295	0.1836	VSX1	6	300	0.2617	1	1.412	GTEx--Coexpression	IGLON5,TRPM3,ABCG4,ZIC1,TRIM67,ZIC4
296	0.1842	ETV1	6	300	0.2617	1	1.412	GTEx--Coexpression	IGLON5,TRPM3,ABCG4,ZIC1,TRIM67,ZIC4
297	0.1848	THAP5	6	300	0.2617	1	1.412	GTEx--Coexpression	SMIM8,UCK1,FAM216A,ACOT13,ACYP2,DNAJC27
298	0.1854	MNT	6	300	0.2617	1	1.412	GTEx--Coexpression	SLC45A4,PLK3,PHF23,MRPS28,MSRB1,RAB3D
299	0.1861	MTF1	6	300	0.2617	1	1.412	GTEx--Coexpression	GCC1,VSTM1,PPP1R3D,LYN,PHF23,TAF12
300	0.1867	ZNF415	6	300	0.2617	1	1.412	GTEx--Coexpression	CCDC92,FAM43B,FAM216A,ABCG4,RND2,ERICH1
301	0.1873	BARHL2	6	300	0.2617	1	1.412	GTEx--Coexpression	IGLON5,TRPM3,ABCG4,ZIC1,TRIM67,ZIC4
302	0.1879	FOSL2	6	300	0.2617	1	1.412	GTEx--Coexpression	CCDC92,HECA,PLK3,ARV1,SPHK2,FAM216A
303	0.1886	ZNF80	6	300	0.2617	1	1.412	GTEx--Coexpression	SKAP1,RHOF,STK17A,STK17B,MFNG,CD6
304	0.1892	UNCX	6	300	0.2617	1	1.412	GTEx--Coexpression	IGLON5,TRPM3,ABCG4,ZIC1,TRIM67,ZIC4
305	0.1898	SALL2	6	300	0.2617	1	1.412	GTEx--Coexpression	IGLON5,TRPM3,ALDOC,ABCG4,PODXL2,TRIM67
306	0.1904	ZNF385D	6	300	0.2617	1	1.412	GTEx--Coexpression	RIMKLB,MFGE8,SMOC2,SELENOM,LRCH1,ITGA8
307	0.191	ZNF704	6	300	0.2617	1	1.412	GTEx--Coexpression	RIMKLB,PHF23,MFGE8,SMOC2,TOMM22,ITGA8
308	0.1917	ZNF157	6	300	0.2617	1	1.412	GTEx--Coexpression	IGLON5,TRPM3,ABCG4,ZIC1,TRIM67,ZIC4
309	0.1923	DNTTIP1	6	300	0.2617	1	1.412	GTEx--Coexpression	GMFG,VSTM1,PPP1R3D,CCNDBP1,MSRB1,TAF12
310	0.1929	GLMP	6	300	0.2617	1	1.412	GTEx--Coexpression	CLEC11A,PHF23,CTSZ,IDH1,EBPL,PRCP
311	0.1935	ZBTB3	6	300	0.2617	1	1.412	GTEx--Coexpression	GCC1,PPP1R3D,MSRB1,RAB3D,IGFLR1,TAF12
312	0.1942	NFIL3	6	300	0.2617	1	1.412	GTEx--Coexpression	BACH1,HECA,PLK3,ARV1,GTF2B,ERICH1
313	0.1948	ARID5A	6	300	0.2617	1	1.412	GTEx--Coexpression	GMFG,LYN,PLK3,ARV1,STK17A,ERICH1
314	0.1954	ZNF831	6	300	0.2617	1	1.412	GTEx--Coexpression	SKAP1,LYN,RHOF,STK17B,MFNG,CD6
315	0.196	ZNF304	6	300	0.2617	1	1.412	GTEx--Coexpression	TRAPPC2B,LRCH1,ZIC1,ERC1,TRIM67,ZIC4
316	0.1966	NKX61	6	300	0.2617	1	1.412	GTEx--Coexpression	STON1,ZNF219,SELENOM,BAG2,HSPB8,LGI2
317	0.1973	NHLH2	6	300	0.2617	1	1.412	GTEx--Coexpression	IGLON5,TRPM3,ABCG4,ZIC1,TRIM67,ZIC4
318	0.1979	TFAP2E	6	300	0.2617	1	1.412	GTEx--Coexpression	IGLON5,TRPM3,ABCG4,ZIC1,TRIM67,ZIC4
319	0.1985	NEUROD1	6	300	0.2617	1	1.412	GTEx--Coexpression	IGLON5,TRPM3,ABCG4,ZIC1,TRIM67,ZIC4
320	0.1991	NKX32	6	300	0.2617	1	1.412	GTEx--Coexpression	STON1,SH3BGRL,ZNF219,DISP1,BAG2,TMEM35A
321	0.1998	ZNF302	6	300	0.2617	1	1.412	GTEx--Coexpression	SMIM8,PLK3,UCK1,TECTA,PYGO1,ZNF517
322	0.2004	ZNF565	6	300	0.2617	1	1.412	GTEx--Coexpression	NDUFAF2,MRPL47,TRAPPC2B,PSMD12,UBFD1,RPF2
323	0.201	ZNF114	6	300	0.2617	1	1.412	GTEx--Coexpression	TCERG1L,INPP5J,GFRA2,VEGFA,GNAS,LINC01315
324	0.2016	ZNF681	6	300	0.2617	1	1.412	GTEx--Coexpression	IGLON5,ABCG4,ZIC1,TRIM67,TRAF3,ZIC4
325	0.2022	THYN1	6	300	0.2617	1	1.412	GTEx--Coexpression	BACH1,CCDC92,SMIM8,SERGEF,TMEM35A,CCDC184
326	0.2029	ESRRB	6	300	0.2617	1	1.412	GTEx--Coexpression	FH,ATP5PO,SDHD,GMPR,FUNDC2,PGM1
327	0.2035	ARID5B	6	300	0.2617	1	1.412	GTEx--Coexpression	ANO6,TRAPPC2B,PYGO1,CDC37L1,PRRX1,PTPN14
328	0.2041	ZNF532	6	300	0.2617	1	1.412	GTEx--Coexpression	RIMKLB,TRPM3,ERC1,TRIM67,TRDMT1,ZIC4
329	0.2047	ZNF438	6	300	0.2617	1	1.412	GTEx--Coexpression	GMFG,PPP1R3D,CCNDBP1,MSRB1,IL6R,TAF12
330	0.2054	ZNF521	6	300	0.2617	1	1.412	GTEx--Coexpression	IGLON5,TRPM3,ABCG4,ZIC1,TRIM67,ZIC4
331	0.206	FOXO1	6	300	0.2617	1	1.412	GTEx--Coexpression	IL6R,PPTC7,USP53,LAMA2,TMEM201,CDC37L1
332	0.2066	BATF3	6	300	0.2617	1	1.412	GTEx--Coexpression	MTHFD2,SERPINB9,MFNG,BCAS4,TRAF3,MX1
333	0.2072	HOXC10	6	300	0.2617	1	1.412	GTEx--Coexpression	NARS2,PYGO1,UBFD1,PGM1,PTPN14,P2RX6
334	0.2078	TET2	6	300	0.2617	1	1.412	GTEx--Coexpression	BACH1,HECA,LYN,EMB,STK17B,ERICH1
335	0.2085	ZNF787	6	300	0.2617	1	1.412	GTEx--Coexpression	GMFG,VSTM1,MSRB1,IGFLR1,IL6R,TAF12
336	0.2091	EN2	6	300	0.2617	1	1.412	GTEx--Coexpression	IGLON5,TRPM3,ABCG4,ZIC1,TRIM67,ZIC4
337	0.2097	ELF1	6	300	0.2617	1	1.412	GTEx--Coexpression	CCDC92,UCK1,STK17B,PODXL2,ERICH1,CCDC184
338	0.2103	ZNF671	6	300	0.2617	1	1.412	GTEx--Coexpression	TMEM229B,ABCG4,FLT3,ZIC1,TRIM67,ZIC4
339	0.211	USF1	6	300	0.2617	1	1.412	GTEx--Coexpression	GMFG,LYN,STK17B,IGFLR1,MFNG,CD6
340	0.2116	HOXB3	6	300	0.2617	1	1.412	GTEx--Coexpression	STON1,ANO6,ZNF219,DISP1,SELENOM,BAG2
341	0.2122	IKZF4	6	300	0.2617	1	1.412	GTEx--Coexpression	TECTA,PYGO1,UBFD1,DNAJC27,TMEM201,CDC37L1
342	0.2128	VEZF1	6	300	0.2617	1	1.412	GTEx--Coexpression	STON1,ANO6,PYGO1,BAG2,HSPB8,CDC37L1
343	0.2134	ZNF423	6	300	0.2617	1	1.412	GTEx--Coexpression	SMIM8,ACYP2,PYGO1,HSPB2,PGM1,P2RX6
344	0.2141	DBP	6	300	0.2617	1	1.412	GTEx--Coexpression	FNDC10,GPR143,TMEM229B,OLFM2,PODXL2,ZNF517
345	0.2147	ZIC3	6	300	0.2617	1	1.412	GTEx--Coexpression	IGLON5,TRPM3,ABCG4,ZIC1,TRIM67,ZIC4
346	0.2153	ZNF511	6	300	0.2617	1	1.412	GTEx--Coexpression	MSRB2,CHCHD4,AVEN,FUNDC2,SPR,PGM1
347	0.2159	HOXB4	6	300	0.2617	1	1.412	GTEx--Coexpression	STON1,ANO6,ZNF219,DISP1,SELENOM,BAG2
348	0.2166	ZNF382	6	300	0.2617	1	1.412	GTEx--Coexpression	IGLON5,TRPM3,ABCG4,ZIC1,TRIM67,ZIC4
349	0.2172	HOXD13	6	300	0.2617	1	1.412	GTEx--Coexpression	GSTM2,STON1,ZNF219,SELENOM,BAG2,TMEM35A
350	0.2178	AKNA	6	300	0.2617	1	1.412	GTEx--Coexpression	LYN,RHOF,STK17B,IGFLR1,MFNG,CD6
351	0.2184	IRF1	6	300	0.2617	1	1.412	GTEx--Coexpression	GMFG,LYN,STK17B,IGFLR1,MFNG,CD6
352	0.219	ZBTB41	6	300	0.2617	1	1.412	GTEx--Coexpression	IGLON5,TRPM3,ABCG4,ZIC1,TRIM67,ZIC4
353	0.2197	ZNF230	6	300	0.2617	1	1.412	GTEx--Coexpression	GMFG,PPP1R3D,LYN,CCNDBP1,STK17B,MSRB1
354	0.2203	SKOR1	6	300	0.2617	1	1.412	GTEx--Coexpression	IGLON5,TRPM3,ABCG4,ZIC1,TRIM67,ZIC4
355	0.2209	NFE2	6	300	0.2617	1	1.412	GTEx--Coexpression	GMFG,VSTM1,PPP1R3D,CCNDBP1,MSRB1,IGFLR1
356	0.2215	TBX21	6	300	0.2617	1	1.412	GTEx--Coexpression	SKAP1,LYN,RHOF,STK17B,MFNG,CD6
357	0.2222	ZNF30	6	300	0.2617	1	1.412	GTEx--Coexpression	IGLON5,TRPM3,ABCG4,ZIC1,TRIM67,ZIC4
358	0.2228	PURG	6	300	0.2617	1	1.412	GTEx--Coexpression	IGLON5,TRPM3,ALDOC,ABCG4,PODXL2,TRIM67
359	0.2234	RUNX3	6	300	0.2617	1	1.412	GTEx--Coexpression	SKAP1,LYN,RHOF,STK17B,MFNG,CD6
360	0.224	ZNF394	6	300	0.2617	1	1.412	GTEx--Coexpression	VSTM1,LYN,RHOF,STK17B,IGFLR1,CD6
361	0.2246	BARHL1	6	300	0.2617	1	1.412	GTEx--Coexpression	IGLON5,TRPM3,ABCG4,ZIC1,TRIM67,ZIC4
362	0.2253	ZIC5	6	300	0.2617	1	1.412	GTEx--Coexpression	IGLON5,TRPM3,ABCG4,ZIC1,TRIM67,ZIC4
363	0.2259	ZNF821	6	300	0.2617	1	1.412	GTEx--Coexpression	CCDC96,PROCA1,FAM216A,ABCG4,GRK4,TMEM191A
364	0.2265	ATF1	6	300	0.2617	1	1.412	GTEx--Coexpression	DNASE1L1,NARS2,TRAPPC2B,PYGO1,RPF2,PGM1
365	0.2271	ZNF143	6	300	0.2617	1	1.412	GTEx--Coexpression	BACH1,PPP1R3D,STK17A,IL6R,SLC25A19,TAF12
366	0.2278	JUNB	6	300	0.2617	1	1.412	GTEx--Coexpression	HECA,PLK3,ARV1,GTF2B,ACOT13,NTPCR
367	0.2284	NFE4	6	300	0.2617	1	1.412	GTEx--Coexpression	GMFG,VSTM1,PPP1R3D,CCNDBP1,MSRB1,IGFLR1
368	0.229	ZNF490	6	300	0.2617	1	1.412	GTEx--Coexpression	GMFG,GCC1,PPP1R3D,LYN,MSRB1,IGFLR1
369	0.2296	NKX63	6	300	0.2617	1	1.412	GTEx--Coexpression	IGLON5,TRPM3,ABCG4,ZIC1,TRIM67,ZIC4
370	0.2302	AHR	6	300	0.2617	1	1.412	GTEx--Coexpression	NRP1,ARV1,CD59,PROS1,USP53,ARHGAP31
371	0.2309	IRF5	6	300	0.2617	1	1.412	GTEx--Coexpression	SKAP1,LYN,MFNG,HVCN1,BCAS4,TNIP1
372	0.2315	ZNF772	6	300	0.2617	1	1.412	GTEx--Coexpression	ISCA2,MRPS28,NARS2,ACYP2,UBFD1,TMEM201
373	0.2321	PREB	6	300	0.2617	1	1.412	GTEx--Coexpression	DNASE1L1,NARS2,FUNDC2,SPR,PGM1,TMEM201
374	0.2327	ELF4	6	300	0.2617	1	1.412	GTEx--Coexpression	GMFG,LYN,RHOF,STK17B,MFNG,ERICH1
375	0.2334	VAX2	6	300	0.2617	1	1.412	GTEx--Coexpression	IGLON5,TRPM3,ABCG4,ZIC1,TRIM67,ZIC4
376	0.234	ZNF480	6	300	0.2617	1	1.412	GTEx--Coexpression	FH,CHCHD4,NARS2,SDHD,ZCCHC9,RPF2
377	0.2346	ZNF467	6	300	0.2617	1	1.412	GTEx--Coexpression	GMFG,VSTM1,PPP1R3D,LYN,MSRB1,IGFLR1
378	0.2352	ZNF519	6	300	0.2617	1	1.412	GTEx--Coexpression	IGLON5,ABCG4,LRCH1,ZIC1,TRIM67,ZIC4
379	0.2358	MEF2B	6	300	0.2617	1	1.412	GTEx--Coexpression	GMFG,SKAP1,LYN,UNC119,IGFLR1,MFNG
380	0.2365	OTX2	6	300	0.2617	1	1.412	GTEx--Coexpression	IGLON5,TRPM3,ABCG4,ZIC1,TRIM67,ZIC4
381	0.2371	PAX6	6	300	0.2617	1	1.412	GTEx--Coexpression	IGLON5,TRPM3,ABCG4,ZIC1,TRIM67,ZIC4
382	0.2377	TAL1	6	300	0.2617	1	1.412	GTEx--Coexpression	GMFG,VSTM1,PCDH12,RAMP3,MFNG,ERICH1
383	0.2383	ZNF552	6	300	0.2617	1	1.412	GTEx--Coexpression	GMFG,PPP1R3D,LYN,CCNDBP1,STK17B,MSRB1
384	0.239	TLX3	6	300	0.2617	1	1.412	GTEx--Coexpression	IGLON5,TRPM3,ABCG4,ZIC1,TRIM67,ZIC4
385	0.2396	CSRNP1	6	300	0.2617	1	1.412	GTEx--Coexpression	HECA,PLK3,ARV1,STK17B,ERICH1,CD6
386	0.2402	GABPA	5	296	0.4165	1	1.189	GTEx--Coexpression	NRP1,ANO6,CXCL12,PRRX1,FBXL15
387	0.2408	DPRX	5	297	0.4193	1	1.185	GTEx--Coexpression	RHOQ,TRAPPC2B,HSPB2,FUNDC2,PGM1
388	0.2414	ZBTB43	5	297	0.4193	1	1.185	GTEx--Coexpression	PPTC7,PSMD12,UBFD1,PGM1,TMEM201
389	0.2421	ZNF639	5	297	0.4193	1	1.185	GTEx--Coexpression	NDUFAF2,ANO6,SH3BGRL,SELENOM,BAG2
390	0.2427	TCF7L1	5	297	0.4193	1	1.185	GTEx--Coexpression	RIMKLB,TBX2-AS1,ANO6,SELENOM,PPIC
391	0.2433	FIZ1	5	297	0.4193	1	1.185	GTEx--Coexpression	UCK1,TMEM229B,SERGEF,ZNF517,FBXL15
392	0.2439	JAZF1	5	297	0.4193	1	1.185	GTEx--Coexpression	SH3BGRL,SELENOM,RAB31,BAG2,TMEM35A
393	0.2446	ZNF883	5	297	0.4193	1	1.185	GTEx--Coexpression	ARV1,HDDC2,NTPCR,PFDN1,CDK2AP1
394	0.2452	THAP8	5	298	0.4221	1	1.18	GTEx--Coexpression	OSGIN2,LYRM1,CHCHD4,BAG2,TAF12
395	0.2458	ZNF385B	5	298	0.4221	1	1.18	GTEx--Coexpression	CACNA2D2,PIP5K1B,RHBDL3,TECTA,ABCG4
396	0.2464	ZFP69	5	298	0.4221	1	1.18	GTEx--Coexpression	NSMCE3,FCRLB,SH3BGRL,BCAS4,NCBP2
397	0.247	ZNF575	5	298	0.4221	1	1.18	GTEx--Coexpression	SMIM8,SERGEF,ZNF517,PFDN1,FBXL15
398	0.2477	AR	5	298	0.4221	1	1.18	GTEx--Coexpression	HIBADH,PROS1,AMDHD1,DCXR,PRRX1
399	0.2483	ZNF428	5	298	0.4221	1	1.18	GTEx--Coexpression	CCDC92,LYPD1,HDDC2,SERGEF,PODXL2
400	0.2489	TBX18	5	298	0.4221	1	1.18	GTEx--Coexpression	TBX2-AS1,MFGE8,RERGL,ITGA8,PRRX1
401	0.2495	ZNF676	5	298	0.4221	1	1.18	GTEx--Coexpression	INPP5J,RIMKLB,VEGFA,PPIC,BEND7
402	0.2502	NR2E1	5	298	0.4221	1	1.18	GTEx--Coexpression	LYPD1,DTNA,ALDOC,GPR143,OLFM2
403	0.2508	ZBED3	5	298	0.4221	1	1.18	GTEx--Coexpression	G0S2,GYG2,TMEM132C,GPX3,ASS1
404	0.2514	ZNF830	5	298	0.4221	1	1.18	GTEx--Coexpression	GCC1,PHF23,ZNF124,GTF2B,ZCCHC9
405	0.252	SCMH1	5	298	0.4221	1	1.18	GTEx--Coexpression	STON1,ANO6,SELENOM,BAG2,HSPB8
406	0.2526	HOXB8	5	298	0.4221	1	1.18	GTEx--Coexpression	DNAJC15,TMEM255A,DBX2,LINC01315,CDK2AP1
407	0.2533	JUN	5	298	0.4221	1	1.18	GTEx--Coexpression	NRP1,ARV1,ANKRD29,CXCL12,SNRK
408	0.2539	OLIG1	5	298	0.4221	1	1.18	GTEx--Coexpression	LYPD1,DTNA,HDDC2,DBX2,CDK2AP1
409	0.2545	SKIL	5	298	0.4221	1	1.18	GTEx--Coexpression	IGLON5,TBX2-AS1,ABCG4,PPIC,SPRY4
410	0.2551	FERD3L	5	298	0.4221	1	1.18	GTEx--Coexpression	CLEC11A,SLC7A1,FBXO22,RPF2,TRNP1
411	0.2558	GLIS1	5	298	0.4221	1	1.18	GTEx--Coexpression	CLEC11A,GSAP,STEAP2,ZIC4,PTX3
412	0.2564	PRDM16	5	298	0.4221	1	1.18	GTEx--Coexpression	RIMKLB,TBX2-AS1,MFGE8,SMOC2,ITGA8
413	0.257	POU6F2	5	298	0.4221	1	1.18	GTEx--Coexpression	RHBDL3,GPR26,HAPLN4,CLEC2L,CCDC184
414	0.2576	MEIS2	5	298	0.4221	1	1.18	GTEx--Coexpression	RESP18,STON1,BAG2,TMEM35A,B3GALT5-AS1
415	0.2582	HDX	5	298	0.4221	1	1.18	GTEx--Coexpression	MFGE8,SH3BGRL,SELENOM,ERC1,TRDMT1
416	0.2589	ZKSCAN2	5	298	0.4221	1	1.18	GTEx--Coexpression	TFAM,PYGO1,UBFD1,GRK4,TMEM201
417	0.2595	ZNF580	5	298	0.4221	1	1.18	GTEx--Coexpression	SELENOM,GNAS,ZNF517,EFL1,FBXL15
418	0.2601	RARB	5	298	0.4221	1	1.18	GTEx--Coexpression	GCC1,STON1,SELENOM,HSPB8,ERC1
419	0.2607	ZNF410	5	298	0.4221	1	1.18	GTEx--Coexpression	GCC1,BACH1,GTF2B,TAF12,EFL1
420	0.2614	LHX8	5	298	0.4221	1	1.18	GTEx--Coexpression	RESP18,LYPD1,GPR143,B3GALT5-AS1,TPD52L1
421	0.262	ZBTB9	5	298	0.4221	1	1.18	GTEx--Coexpression	GCC1,NSMCE3,CHST8,DIABLO,STK33
422	0.2626	KLF7	5	298	0.4221	1	1.18	GTEx--Coexpression	NRP1,STON1,ARV1,ANO6,ARHGAP31
423	0.2632	ZNF239	5	298	0.4221	1	1.18	GTEx--Coexpression	HECA,NDUFAF2,FBXO22,UBFD1,RPF2
424	0.2638	THAP4	5	298	0.4221	1	1.18	GTEx--Coexpression	FH,ATP5PO,CHCHD4,FUNDC2,PGM1
425	0.2645	ZNF10	5	298	0.4221	1	1.18	GTEx--Coexpression	CERK,CHST8,TMEM61,STK33,GNAS
426	0.2651	SOHLH1	5	298	0.4221	1	1.18	GTEx--Coexpression	CCDC92,SPHK2,HAPLN4,CLEC2L,CCDC184
427	0.2657	PGR	5	298	0.4221	1	1.18	GTEx--Coexpression	RIMKLB,SH3BGRL,SMOC2,SELENOM,BAG2
428	0.2663	RAX2	5	299	0.4248	1	1.176	GTEx--Coexpression	CERK,CHST8,TMEM61,STK33,GNAS
429	0.267	ZXDB	5	299	0.4248	1	1.176	GTEx--Coexpression	NARS2,SLC25A15,CDC37L1,PTPN14,CTH
430	0.2676	GLI1	5	299	0.4248	1	1.176	GTEx--Coexpression	SERPINB9,PROS1,USP53,TRDMT1,LGI2
431	0.2682	ZBTB46	5	299	0.4248	1	1.176	GTEx--Coexpression	IGLON5,ABCG4,ZIC1,TRIM67,ZIC4
432	0.2688	ZFHX3	5	299	0.4248	1	1.176	GTEx--Coexpression	TBX2-AS1,ANO6,MFGE8,SH3BGRL,SELENOM
433	0.2694	NKX24	5	299	0.4248	1	1.176	GTEx--Coexpression	FANK1,HMGN5,ANKRD42,STK33,DPCD
434	0.2701	MLX	5	299	0.4248	1	1.176	GTEx--Coexpression	DNASE1L1,CCNDBP1,SDHD,TAF12,TNIP1
435	0.2707	ZNF780A	5	299	0.4248	1	1.176	GTEx--Coexpression	GMFG,PPP1R3D,LYN,MSRB1,IGFLR1
436	0.2713	PROP1	5	299	0.4248	1	1.176	GTEx--Coexpression	CERK,CHST8,TMEM61,GNAS,RPH3AL
437	0.2719	SIX3	5	299	0.4248	1	1.176	GTEx--Coexpression	RESP18,LYPD1,GPR143,ENKUR,B3GALT5-AS1
438	0.2726	ZNF207	5	299	0.4248	1	1.176	GTEx--Coexpression	CCDC92,SNHG1,MSRB2,ACYP2,PFDN1
439	0.2732	ZBTB16	5	299	0.4248	1	1.176	GTEx--Coexpression	MTHFD2,ANO6,LAMA2,CDC37L1,PTPN14
440	0.2738	PBX1	5	299	0.4248	1	1.176	GTEx--Coexpression	STON1,ANO6,SH3BGRL,SELENOM,BAG2
441	0.2744	SP3	5	299	0.4248	1	1.176	GTEx--Coexpression	ARV1,JAK1,PODXL2,ERICH1,PRRX1
442	0.275	ZBTB10	5	299	0.4248	1	1.176	GTEx--Coexpression	RIMKLB,TBX2-AS1,KREMEN1,ANO6,SMOC2
443	0.2757	KMT2A	5	299	0.4248	1	1.176	GTEx--Coexpression	MRPL47,LAMTOR1,TOMM22,LRCH1,ZIC4
444	0.2763	PRMT3	5	299	0.4248	1	1.176	GTEx--Coexpression	MRPS28,NARS2,PSMD12,RPF2,RBM34
445	0.2769	ALX4	5	299	0.4248	1	1.176	GTEx--Coexpression	OXTR,CLEC11A,CXCL12,PRRX1,PTPN14
446	0.2775	ZNF835	5	299	0.4248	1	1.176	GTEx--Coexpression	SMIM8,UCK1,ABCG4,TRIM67,ZNF517
447	0.2782	ATF4	5	299	0.4248	1	1.176	GTEx--Coexpression	STON1,ANO6,ZNF219,SELENOM,BAG2
448	0.2788	HOXA13	5	299	0.4248	1	1.176	GTEx--Coexpression	GSTM2,STON1,STEAP2,BAG2,ATP2C2
449	0.2794	TFCP2	5	299	0.4248	1	1.176	GTEx--Coexpression	SMIM8,NARS2,NTPCR,RBM34,NCBP2
450	0.28	ZNF503	5	299	0.4248	1	1.176	GTEx--Coexpression	STON1,ANO6,ZNF219,SELENOM,BAG2
451	0.2806	FLI1	5	299	0.4248	1	1.176	GTEx--Coexpression	GMFG,LYN,STK17B,MFNG,ERICH1
452	0.2813	ZNF524	5	299	0.4248	1	1.176	GTEx--Coexpression	CCNDBP1,MSRB1,RAB3D,MOB3C,TAF12
453	0.2819	FOSL1	5	299	0.4248	1	1.176	GTEx--Coexpression	PLK3,SLC7A1,PHLDA1,RPF2,GLRX3
454	0.2825	IRF9	5	299	0.4248	1	1.176	GTEx--Coexpression	GMFG,LYN,IGFLR1,MFNG,MX1
455	0.2831	ZNF592	5	299	0.4248	1	1.176	GTEx--Coexpression	DNASE1L1,IL6R,GMPR,PGM1,TAF12
456	0.2838	ZNF346	5	299	0.4248	1	1.176	GTEx--Coexpression	VSTM1,UNC119,TMEM229B,FLT3,ZNF517
457	0.2844	MYF5	5	299	0.4248	1	1.176	GTEx--Coexpression	DNASE1L1,PYGO1,GMPR,PGM1,P2RX6
458	0.285	SNAPC2	5	299	0.4248	1	1.176	GTEx--Coexpression	STON1,SH3BGRL,SELENOM,BAG2,BCL7C
459	0.2856	ZNF287	5	299	0.4248	1	1.176	GTEx--Coexpression	MRPL22,NDUFAF2,FBXO22,TRAPPC2B,PTPN14
460	0.2862	PHF1	5	299	0.4248	1	1.176	GTEx--Coexpression	FANK1,PROCA1,ANKRD42,STK33,TMEM191A
461	0.2869	FLYWCH1	5	299	0.4248	1	1.176	GTEx--Coexpression	TFAM,MRPL42,TOMM22,GLRX3,ZNF517
462	0.2875	PRDM6	5	299	0.4248	1	1.176	GTEx--Coexpression	MFGE8,SH3BGRL,SMOC2,SELENOM,ITGA8
463	0.2881	TEAD3	5	299	0.4248	1	1.176	GTEx--Coexpression	STON1,ZNF219,SELENOM,BAG2,HSPB8
464	0.2887	ZNF41	5	299	0.4248	1	1.176	GTEx--Coexpression	MRPS28,DNASE1L1,CHCHD4,NARS2,PGM1
465	0.2894	ZBTB37	5	299	0.4248	1	1.176	GTEx--Coexpression	NDUFAF2,EMB,STK17B,TOMM22,ERICH1
466	0.29	BATF2	5	299	0.4248	1	1.176	GTEx--Coexpression	GMFG,MSRB1,IGFLR1,MOB3C,MFNG
467	0.2906	PHF20	5	299	0.4248	1	1.176	GTEx--Coexpression	PPTC7,TRAPPC2B,PYGO1,GMPR,UBFD1
468	0.2912	JUND	5	299	0.4248	1	1.176	GTEx--Coexpression	PLK3,MRPL47,CHCHD4,PSMD12,GLRX3
469	0.2918	FOXA2	5	299	0.4248	1	1.176	GTEx--Coexpression	RNF128,FAM136A,SPR,DCXR,SLC25A15
470	0.2925	FOXE3	5	299	0.4248	1	1.176	GTEx--Coexpression	IGLON5,TRPM3,SHISA6,ABCG4,USP53
471	0.2931	ZNF687	5	299	0.4248	1	1.176	GTEx--Coexpression	GCC1,SLC45A4,LYN,MSRB1,RAB3D
472	0.2937	ALX3	5	299	0.4248	1	1.176	GTEx--Coexpression	DTNA,CHST8,GPR143,GNAS,PODXL2
473	0.2943	GLIS3	5	299	0.4248	1	1.176	GTEx--Coexpression	INPP5J,NRP1,VEGFA,BEND7,SPRY4
474	0.295	NKX23	5	300	0.4276	1	1.172	GTEx--Coexpression	GSAP,STON1,ZNF219,BAG2,TMEM35A
475	0.2956	ZNF581	5	300	0.4276	1	1.172	GTEx--Coexpression	RHOF,RAB3D,IGFLR1,TAF12,TNIP1
476	0.2962	ZNF286B	5	300	0.4276	1	1.172	GTEx--Coexpression	IGLON5,LRCH1,ZIC1,TRIM67,ZIC4
477	0.2968	ZNF319	5	300	0.4276	1	1.172	GTEx--Coexpression	GMFG,PPP1R3D,LYN,MSRB1,IGFLR1
478	0.2974	ZNF429	5	300	0.4276	1	1.172	GTEx--Coexpression	GMFG,PPP1R3D,LYN,MSRB1,FLT3
479	0.2981	ERF	5	300	0.4276	1	1.172	GTEx--Coexpression	PLK3,ARV1,ACYP2,NTPCR,ERICH1
480	0.2987	DDIT3	5	300	0.4276	1	1.172	GTEx--Coexpression	SLC45A4,PLK3,CRYBB2P1,MRPS6,VEGFA
481	0.2993	CPEB1	5	300	0.4276	1	1.172	GTEx--Coexpression	CCDC92,FAM216A,DNAJC27,PODXL2,RND2
482	0.2999	GPBP1	5	300	0.4276	1	1.172	GTEx--Coexpression	FAM216A,HMGN5,ANKRD42,DNAJC27,GRK4
483	0.3006	ZNF566	5	300	0.4276	1	1.172	GTEx--Coexpression	SMIM8,PYGO1,ZIC1,TRIM67,ZIC4
484	0.3012	PIN1	5	300	0.4276	1	1.172	GTEx--Coexpression	CCDC92,SERGEF,PODXL2,CLEC2L,CCDC184
485	0.3018	NFATC1	5	300	0.4276	1	1.172	GTEx--Coexpression	DNASE1L1,TRAPPC2B,GMPR,HSPB2,PGM1
486	0.3024	SPI1	5	300	0.4276	1	1.172	GTEx--Coexpression	GMFG,VSTM1,LYN,MSRB1,IGFLR1
487	0.303	ZNF790	5	300	0.4276	1	1.172	GTEx--Coexpression	NDUFAF2,FBXO22,NARS2,ZCCHC9,RPF2
488	0.3037	ETV3L	5	300	0.4276	1	1.172	GTEx--Coexpression	SERPINB9,HVCN1,BCAS4,TRAF3,MX1
489	0.3043	ZFP69B	5	300	0.4276	1	1.172	GTEx--Coexpression	FCRLB,FBXO22,BCAS4,NCBP2,TRAF3
490	0.3049	ZNF804B	5	300	0.4276	1	1.172	GTEx--Coexpression	TCERG1L,INPP5J,GFRA2,VEGFA,BEND7
491	0.3055	SALL1	5	300	0.4276	1	1.172	GTEx--Coexpression	TCERG1L,INPP5J,SPHK2,VEGFA,LINC01315
492	0.3062	CENPS	5	300	0.4276	1	1.172	GTEx--Coexpression	CCDC96,FANK1,PROCA1,GRK4,DPCD
493	0.3068	ZNF398	5	300	0.4276	1	1.172	GTEx--Coexpression	GCC1,BACH1,RAB3D,TAF12,EFL1
494	0.3074	SP110	5	300	0.4276	1	1.172	GTEx--Coexpression	GMFG,LYN,STK17B,IGFLR1,MFNG
495	0.308	FOXP2	5	300	0.4276	1	1.172	GTEx--Coexpression	STON1,ZNF219,SELENOM,BAG2,HSPB8
496	0.3086	HMG20B	5	300	0.4276	1	1.172	GTEx--Coexpression	HDDC2,TECTA,ACYP2,PODXL2,BCL7C
497	0.3093	ZNF764	5	300	0.4276	1	1.172	GTEx--Coexpression	GCC1,RHOF,IGFLR1,ME2,CDK2AP1
498	0.3099	SNAI3	5	300	0.4276	1	1.172	GTEx--Coexpression	GMFG,VSTM1,LYN,MSRB1,IGFLR1
499	0.3105	FOXP1	5	300	0.4276	1	1.172	GTEx--Coexpression	STON1,ANO6,SH3BGRL,SELENOM,BAG2
500	0.3111	EGR4	5	300	0.4276	1	1.172	GTEx--Coexpression	IGLON5,TMEM229B,ABCG4,ZIC1,TRIM67
501	0.3118	JDP2	5	300	0.4276	1	1.172	GTEx--Coexpression	GMFG,STK17B,MFNG,PRCP,ERICH1
502	0.3124	PLSCR1	5	300	0.4276	1	1.172	GTEx--Coexpression	GMFG,LYN,ARV1,STK17B,ERICH1
503	0.313	ZNF781	5	300	0.4276	1	1.172	GTEx--Coexpression	TRPM3,ABCG4,ZIC1,TRIM67,ZIC4
504	0.3136	ZNF285	5	300	0.4276	1	1.172	GTEx--Coexpression	IGLON5,SMIM8,TRPM3,ABCG4,TRIM67
505	0.3143	ZNF691	5	300	0.4276	1	1.172	GTEx--Coexpression	SMCO4,LYRM1,MSRB1,IGFLR1,ZCCHC9
506	0.3149	TLX1	5	300	0.4276	1	1.172	GTEx--Coexpression	GSAP,PCDH12,FAM43A,MFNG,PDLIM2
507	0.3155	LYL1	5	300	0.4276	1	1.172	GTEx--Coexpression	GMFG,VSTM1,CCNDBP1,IGFLR1,GLRX5
508	0.3161	MEIS1	5	300	0.4276	1	1.172	GTEx--Coexpression	STON1,ZNF219,DISP1,SELENOM,BAG2
509	0.3167	ZNF266	5	300	0.4276	1	1.172	GTEx--Coexpression	GSAP,MRPS28,HDDC2,ACYP2,PFDN1
510	0.3174	SP1	5	300	0.4276	1	1.172	GTEx--Coexpression	BACH1,CCDC92,HDDC2,RAB3D,SERGEF
511	0.318	NFKB2	5	300	0.4276	1	1.172	GTEx--Coexpression	SKAP1,LYN,SERPINB9,MFNG,TNIP1
512	0.3186	ZBTB34	5	300	0.4276	1	1.172	GTEx--Coexpression	GMFG,PPP1R3D,LYN,STK17B,MSRB1
513	0.3192	RFX4	5	300	0.4276	1	1.172	GTEx--Coexpression	CCDC96,FANK1,GRK4,TMEM191A,DPCD
514	0.3199	IRF8	5	300	0.4276	1	1.172	GTEx--Coexpression	SKAP1,LYN,MFNG,HVCN1,BCAS4
515	0.3205	ZBED2	5	300	0.4276	1	1.172	GTEx--Coexpression	TCERG1L,INPP5J,GFRA2,VEGFA,GNAS
516	0.3211	BACH2	5	300	0.4276	1	1.172	GTEx--Coexpression	BACH1,HECA,DNASE1L1,IL6R,CD6
517	0.3217	ZNF213	5	300	0.4276	1	1.172	GTEx--Coexpression	CCDC96,PROCA1,GRK4,TMEM191A,DPCD
518	0.3223	ZFP30	5	300	0.4276	1	1.172	GTEx--Coexpression	FAM216A,ABCG4,ZIC1,TRIM67,ZIC4
519	0.323	ZNF341	5	300	0.4276	1	1.172	GTEx--Coexpression	GMFG,VSTM1,PPP1R3D,MSRB1,IGFLR1
520	0.3236	TEAD2	5	300	0.4276	1	1.172	GTEx--Coexpression	FNDC10,STON1,ANO6,SELENOM,BAG2
521	0.3242	NANOGP8	5	300	0.4276	1	1.172	GTEx--Coexpression	GMFG,LYN,GSTM2,STK17A,MFNG
522	0.3248	ETV6	5	300	0.4276	1	1.172	GTEx--Coexpression	HECA,STK17B,HDDC2,NTPCR,ERICH1
523	0.3255	MYOG	5	300	0.4276	1	1.172	GTEx--Coexpression	DNASE1L1,PYGO1,GMPR,PGM1,P2RX6
524	0.3261	ZNF425	5	300	0.4276	1	1.172	GTEx--Coexpression	SMIM8,PYGO1,UBFD1,RBM34,ZNF517
525	0.3267	HOXB2	5	300	0.4276	1	1.172	GTEx--Coexpression	STON1,ANO6,ZNF219,SELENOM,BAG2
526	0.3273	PAX8	5	300	0.4276	1	1.172	GTEx--Coexpression	TCERG1L,INPP5J,GFRA2,VEGFA,BEND7
527	0.3279	ZNF350	5	300	0.4276	1	1.172	GTEx--Coexpression	GMFG,PPP1R3D,CCNDBP1,MSRB1,GTF2B
528	0.3286	ZNF547	5	300	0.4276	1	1.172	GTEx--Coexpression	IGLON5,ABCG4,ZIC1,TRIM67,ZIC4
529	0.3292	ZNF324	5	300	0.4276	1	1.172	GTEx--Coexpression	GCC1,PHF23,RAMP3,GTF2B,RAB3D
530	0.3298	ZIC1	5	300	0.4276	1	1.172	GTEx--Coexpression	IGLON5,TRPM3,ABCG4,TRIM67,ZIC4
531	0.3304	NR2F6	5	300	0.4276	1	1.172	GTEx--Coexpression	RNF128,HSBP1L1,FAM136A,SPR,DCXR
532	0.3311	FOXF2	5	300	0.4276	1	1.172	GTEx--Coexpression	STON1,ZNF219,SELENOM,BAG2,HSPB8
533	0.3317	MXD3	5	300	0.4276	1	1.172	GTEx--Coexpression	GMFG,VSTM1,LYN,MSRB1,IGFLR1
534	0.3323	RLF	5	300	0.4276	1	1.172	GTEx--Coexpression	BACH1,HECA,PLK3,STK17B,ERICH1
535	0.3329	ZNF445	5	300	0.4276	1	1.172	GTEx--Coexpression	TOMM22,FLT3,GLRX3,TRDMT1,ZIC4
536	0.3335	FOXK1	5	300	0.4276	1	1.172	GTEx--Coexpression	CHST8,LAMTOR1,ANKRD42,STK33,BAG2
537	0.3342	STAT4	5	300	0.4276	1	1.172	GTEx--Coexpression	SKAP1,SLC45A4,UNC119,STK17A,CD6
538	0.3348	ZSCAN18	5	300	0.4276	1	1.172	GTEx--Coexpression	BACH1,CCDC92,SERGEF,PODXL2,EFL1
539	0.3354	ZIC4	5	300	0.4276	1	1.172	GTEx--Coexpression	IGLON5,TRPM3,ABCG4,ZIC1,TRIM67
540	0.336	HOXC9	5	300	0.4276	1	1.172	GTEx--Coexpression	NARS2,UBFD1,PGM1,PTPN14,P2RX6
541	0.3367	FOXJ2	5	300	0.4276	1	1.172	GTEx--Coexpression	SPHK2,ANO6,LRCH1,RND2,PTPN14
542	0.3373	CUX1	5	300	0.4276	1	1.172	GTEx--Coexpression	STON1,SELENOM,BAG2,HSPB8,ERC1
543	0.3379	RELA	5	300	0.4276	1	1.172	GTEx--Coexpression	ARV1,HDDC2,FAM216A,NTPCR,PODXL2
544	0.3385	TFE3	5	300	0.4276	1	1.172	GTEx--Coexpression	GMFG,PHF23,ARV1,PPP1CC,ERICH1
545	0.3391	ZNF688	5	300	0.4276	1	1.172	GTEx--Coexpression	CCDC96,PROCA1,GRK4,TMEM191A,GTF2A2
546	0.3398	RFX5	5	300	0.4276	1	1.172	GTEx--Coexpression	SKAP1,HVCN1,BCAS4,TRAF3,MX1
547	0.3404	DZIP1	5	300	0.4276	1	1.172	GTEx--Coexpression	CCDC92,FAM216A,PODXL2,RND2,CCDC184
548	0.341	VENTX	5	300	0.4276	1	1.172	GTEx--Coexpression	GMFG,CCNDBP1,STK17B,MSRB1,IGFLR1
549	0.3416	SPIC	5	300	0.4276	1	1.172	GTEx--Coexpression	GSAP,PCDH12,FAM43A,MFNG,PDLIM2
550	0.3423	HOXD12	5	300	0.4276	1	1.172	GTEx--Coexpression	GSTM2,STON1,ZNF219,BAG2,TMEM35A
551	0.3429	ZNF586	5	300	0.4276	1	1.172	GTEx--Coexpression	GMFG,VSTM1,LYN,STK17B,IGFLR1
552	0.3435	HES7	5	300	0.4276	1	1.172	GTEx--Coexpression	IGLON5,ABCG4,ZIC1,TRIM67,ZIC4
553	0.3441	RORC	5	300	0.4276	1	1.172	GTEx--Coexpression	DNASE1L1,NARS2,PGM1,TMEM201,P2RX6
554	0.3447	ISL2	5	300	0.4276	1	1.172	GTEx--Coexpression	GMFG,PPP1R3D,LYN,MSRB1,IGFLR1
555	0.3454	NKX21	5	300	0.4276	1	1.172	GTEx--Coexpression	TCERG1L,INPP5J,GFRA2,VEGFA,BEND7
556	0.346	ZNF174	5	300	0.4276	1	1.172	GTEx--Coexpression	PPP1R3D,LYRM1,MSRB1,CHCHD4,TAF12
557	0.3466	ZNF461	5	300	0.4276	1	1.172	GTEx--Coexpression	IGLON5,ABCG4,ZIC1,TRIM67,ZIC4
558	0.3472	FOXP3	5	300	0.4276	1	1.172	GTEx--Coexpression	VSTM1,LYN,RHOF,IGFLR1,CD6
559	0.3479	GMEB1	5	300	0.4276	1	1.172	GTEx--Coexpression	GCC1,BACH1,LYN,STK17A,TAF12
560	0.3485	HBP1	5	300	0.4276	1	1.172	GTEx--Coexpression	BACH1,HECA,JAK1,GTF2B,EFL1
561	0.3491	HIC2	5	300	0.4276	1	1.172	GTEx--Coexpression	CCDC96,PROCA1,GRK4,TMEM191A,DPCD
562	0.3497	TCFL5	5	300	0.4276	1	1.172	GTEx--Coexpression	TPGS2,CCDC96,GRK4,RND2,DPCD
563	0.3503	ZNF18	5	300	0.4276	1	1.172	GTEx--Coexpression	GMFG,GCC1,MSRB1,IGFLR1,TAF12
564	0.351	ZNF112	5	300	0.4276	1	1.172	GTEx--Coexpression	MFNG,ZIC1,ERC1,TRIM67,ZIC4
565	0.3516	ZNF611	5	300	0.4276	1	1.172	GTEx--Coexpression	PPP1R3D,LYN,STK17B,ERICH1,TRDMT1
566	0.3522	ZNF865	5	300	0.4276	1	1.172	GTEx--Coexpression	DNASE1L1,IL6R,GMPR,PGM1,TMEM201
567	0.3528	MKX	4	296	0.6106	1	0.9476	GTEx--Coexpression	ANO6,SH3BGRL,SELENOM,BAG2
568	0.3535	ZIM2	4	296	0.6106	1	0.9476	GTEx--Coexpression	CCDC96,EPHA6,PROCA1,GRK4
569	0.3541	CENPB	4	297	0.6132	1	0.9444	GTEx--Coexpression	DTNA,HDDC2,DBX2,CDK2AP1
570	0.3547	ZNF76	4	297	0.6132	1	0.9444	GTEx--Coexpression	INPP5J,STK33,GNAS,BEND7
571	0.3553	ZNF469	4	297	0.6132	1	0.9444	GTEx--Coexpression	CLEC11A,NCBP2,CDK2AP1,PTX3
572	0.3559	EVX1	4	297	0.6132	1	0.9444	GTEx--Coexpression	GSTM2,AKR1B1,STEAP2,IDH1
573	0.3566	JRKL	4	297	0.6132	1	0.9444	GTEx--Coexpression	TFAM,MRPL42,FBXO22,ZCCHC9
574	0.3572	NFYB	4	297	0.6132	1	0.9444	GTEx--Coexpression	STON1,SH3BGRL,SELENOM,BAG2
575	0.3578	EBF1	4	297	0.6132	1	0.9444	GTEx--Coexpression	RIMKLB,NRP1,CXCL12,PRRX1
576	0.3584	TWIST1	4	297	0.6132	1	0.9444	GTEx--Coexpression	CLEC11A,NRP1,PRRX1,PTX3
577	0.3591	FOXC2	4	297	0.6132	1	0.9444	GTEx--Coexpression	TBX2-AS1,MFGE8,SMOC2,ITGA8
578	0.3597	GLI4	4	297	0.6132	1	0.9444	GTEx--Coexpression	UNC119,MRPL42,ZNF517,FBXL15
579	0.3603	RXRB	4	297	0.6132	1	0.9444	GTEx--Coexpression	GSTM2,MRPL47,TOMM22,GLRX3
580	0.3609	ZBTB38	4	298	0.6158	1	0.9412	GTEx--Coexpression	FBXO22,UBFD1,RPF2,PTPN14
581	0.3615	NR4A1	4	298	0.6158	1	0.9412	GTEx--Coexpression	RIMKLB,GSTM2,RBKS,SPRY4
582	0.3622	PKNOX2	4	298	0.6158	1	0.9412	GTEx--Coexpression	TECTA,HAPLN4,CLEC2L,CCDC184
583	0.3628	MXI1	4	298	0.6158	1	0.9412	GTEx--Coexpression	SH3BGRL,SELENOM,RAB31,SERGEF
584	0.3634	FOXO4	4	298	0.6158	1	0.9412	GTEx--Coexpression	DTNA,HDDC2,ACYP2,CDK2AP1
585	0.364	ZNF672	4	298	0.6158	1	0.9412	GTEx--Coexpression	DNASE1L1,PPTC7,GMPR,PGM1
586	0.3647	ZBTB8A	4	298	0.6158	1	0.9412	GTEx--Coexpression	UNC119,STON1,ANO6,LAMA2
587	0.3653	EMX1	4	298	0.6158	1	0.9412	GTEx--Coexpression	CTXN3,PTH1R,HAPLN4,CLEC2L
588	0.3659	SIX5	4	298	0.6158	1	0.9412	GTEx--Coexpression	ANO6,SELENOM,PPIC,PACSIN2
589	0.3665	THAP9	4	298	0.6158	1	0.9412	GTEx--Coexpression	UBFD1,GRK4,GTF2A2,TMEM201
590	0.3671	ZNF814	4	298	0.6158	1	0.9412	GTEx--Coexpression	TMEM229B,FLT3,TRIM67,ZIC4
591	0.3678	POU3F3	4	298	0.6158	1	0.9412	GTEx--Coexpression	DTNA,ALDOC,HDDC2,CDK2AP1
592	0.3684	AIRE	4	298	0.6158	1	0.9412	GTEx--Coexpression	FNDC10,PODXL2,TMEM255A,CCDC184
593	0.369	NEUROD6	4	298	0.6158	1	0.9412	GTEx--Coexpression	GPR26,HAPLN4,CLEC2L,CCDC184
594	0.3696	ZNF616	4	298	0.6158	1	0.9412	GTEx--Coexpression	CCDC92,FBXO22,ZCCHC9,EBPL
595	0.3703	ZNF395	4	298	0.6158	1	0.9412	GTEx--Coexpression	CCDC92,TECTA,ACYP2,EBPL
596	0.3709	ZNF518B	4	298	0.6158	1	0.9412	GTEx--Coexpression	NSMCE3,TFAM,CHCHD4,UBFD1
597	0.3715	ZNF280D	4	298	0.6158	1	0.9412	GTEx--Coexpression	RIMKLB,GSTM2,PHF23,TOMM22
598	0.3721	OLIG2	4	298	0.6158	1	0.9412	GTEx--Coexpression	DTNA,HDDC2,DBX2,CDK2AP1
599	0.3727	MSC	4	298	0.6158	1	0.9412	GTEx--Coexpression	MTHFD2,MFGE8,BCAS4,ITGA8
600	0.3734	HIC1	4	298	0.6158	1	0.9412	GTEx--Coexpression	PCDH12,NRP1,ANKRD29,CXCL12
601	0.374	FOXL2	4	298	0.6158	1	0.9412	GTEx--Coexpression	WIPF3,HS6ST2,GSTM2,CHST7
602	0.3746	TSHZ3	4	298	0.6158	1	0.9412	GTEx--Coexpression	GSTM2,STON1,SELENOM,BAG2
603	0.3752	CLOCK	4	298	0.6158	1	0.9412	GTEx--Coexpression	PYGO1,PSMD12,UBFD1,CDC37L1
604	0.3759	SOX6	4	298	0.6158	1	0.9412	GTEx--Coexpression	ACYP2,GMPR,PGM1,P2RX6
605	0.3765	RFX8	4	298	0.6158	1	0.9412	GTEx--Coexpression	CLEC11A,NRP1,TRNP1,PTX3
606	0.3771	HOXC6	4	298	0.6158	1	0.9412	GTEx--Coexpression	CLEC11A,PRRX1,PTPN14,PTX3
607	0.3777	POU4F3	4	298	0.6158	1	0.9412	GTEx--Coexpression	MTHFD2,MFGE8,RERGL,PRRX1
608	0.3783	ZNF668	4	298	0.6158	1	0.9412	GTEx--Coexpression	GCC1,PHF23,SLC25A19,TAF12
609	0.379	LHX9	4	298	0.6158	1	0.9412	GTEx--Coexpression	WIPF3,HS6ST2,CHST7,CSDC2
610	0.3796	MYPOP	4	298	0.6158	1	0.9412	GTEx--Coexpression	SERGEF,CLEC2L,CCDC184,FBXL15
611	0.3802	ZNF154	4	298	0.6158	1	0.9412	GTEx--Coexpression	INPP5J,FGD4,TMEM229B,GNAS
612	0.3808	TSHZ2	4	298	0.6158	1	0.9412	GTEx--Coexpression	NRP1,ARV1,ANKRD29,CXCL12
613	0.3815	LIN28B	4	299	0.6184	1	0.938	GTEx--Coexpression	CCDC96,PROCA1,GRK4,DPCD
614	0.3821	TIGD3	4	299	0.6184	1	0.938	GTEx--Coexpression	GMFG,UNC119,MSRB1,FLT3
615	0.3827	GCM2	4	299	0.6184	1	0.938	GTEx--Coexpression	LINC00886,INPP5J,CLEC2L,LGI2
616	0.3833	MEF2C	4	299	0.6184	1	0.938	GTEx--Coexpression	DNASE1L1,ACYP2,PGM1,P2RX6
617	0.3839	PBX2	4	299	0.6184	1	0.938	GTEx--Coexpression	GMFG,GSAP,LYN,MFNG
618	0.3846	ZNF526	4	299	0.6184	1	0.938	GTEx--Coexpression	GCC1,FBXO22,TAF12,EFL1
619	0.3852	LTF	4	299	0.6184	1	0.938	GTEx--Coexpression	VSTM1,SKAP1,RHOF,CD6
620	0.3858	NFATC3	4	299	0.6184	1	0.938	GTEx--Coexpression	DNASE1L1,GMPR,SLC25A19,EFL1
621	0.3864	ZNF749	4	299	0.6184	1	0.938	GTEx--Coexpression	FBXO22,TOMM22,NARS2,RPF2
622	0.3871	FOXD4L4	4	299	0.6184	1	0.938	GTEx--Coexpression	IGLON5,GYG2,TMEM132C,ZIC4
623	0.3877	NR2F1	4	299	0.6184	1	0.938	GTEx--Coexpression	PRKCA,TRPM3,CCDC184,EFL1
624	0.3883	BHLHE41	4	299	0.6184	1	0.938	GTEx--Coexpression	DTNA,HDDC2,ACYP2,NTPCR
625	0.3889	ZBTB45	4	299	0.6184	1	0.938	GTEx--Coexpression	PPP1R3D,PHF23,RBM34,FBXL15
626	0.3895	ZNF506	4	299	0.6184	1	0.938	GTEx--Coexpression	UNC119,MRPL47,FH,GLRX3
627	0.3902	ZNF146	4	299	0.6184	1	0.938	GTEx--Coexpression	FBXO22,NARS2,RPF2,NCBP2
628	0.3908	GMEB2	4	299	0.6184	1	0.938	GTEx--Coexpression	GCC1,SLC45A4,UNC119,RHOF
629	0.3914	ATF3	4	299	0.6184	1	0.938	GTEx--Coexpression	HECA,PLK3,ARV1,SNRK
630	0.392	ZKSCAN5	4	299	0.6184	1	0.938	GTEx--Coexpression	GCC1,FAM216A,DIABLO,UBFD1
631	0.3927	ZNF710	4	299	0.6184	1	0.938	GTEx--Coexpression	FAM136A,RAB3D,PACSIN2,RPH3AL
632	0.3933	ZKSCAN4	4	299	0.6184	1	0.938	GTEx--Coexpression	GCC1,TFAM,ZNF124,HVCN1
633	0.3939	ALX1	4	299	0.6184	1	0.938	GTEx--Coexpression	CLEC11A,RERGL,PRRX1,PTPN14
634	0.3945	GTF2IRD2	4	299	0.6184	1	0.938	GTEx--Coexpression	GSTM2,PYGO1,TRAF3,BEND7
635	0.3951	ZFP3	4	299	0.6184	1	0.938	GTEx--Coexpression	UBFD1,PGM1,TMEM201,P2RX6
636	0.3958	ZNF557	4	299	0.6184	1	0.938	GTEx--Coexpression	GCC1,GTF2B,FBXO22,ZCCHC9
637	0.3964	ZNF44	4	299	0.6184	1	0.938	GTEx--Coexpression	HDDC2,ACYP2,PFDN1,CDK2AP1
638	0.397	ZBTB21	4	299	0.6184	1	0.938	GTEx--Coexpression	PLK3,UCK1,RBKS,CTH
639	0.3976	SOX13	4	299	0.6184	1	0.938	GTEx--Coexpression	TBX2-AS1,ARV1,USP53,LAMA2
640	0.3983	ZFAT	4	299	0.6184	1	0.938	GTEx--Coexpression	HVCN1,BCAS4,SLC25A19,TNIP1
641	0.3989	SALL4	4	299	0.6184	1	0.938	GTEx--Coexpression	TCERG1L,INPP5J,VEGFA,BEND7
642	0.3995	ZNF614	4	299	0.6184	1	0.938	GTEx--Coexpression	TFAM,TRAPPC2B,PYGO1,UBFD1
643	0.4001	ZNF793	4	299	0.6184	1	0.938	GTEx--Coexpression	TRPM3,ABCG4,TRIM67,ZIC4
644	0.4007	GZF1	4	299	0.6184	1	0.938	GTEx--Coexpression	NSMCE3,SLC45A4,DIABLO,SLC25A19
645	0.4014	LCOR	4	299	0.6184	1	0.938	GTEx--Coexpression	CCDC92,FAM136A,TDP2,MOB3C
646	0.402	ZNF827	4	299	0.6184	1	0.938	GTEx--Coexpression	ARG2,PYGO1,STEAP2,ZNF517
647	0.4026	NCOA1	4	299	0.6184	1	0.938	GTEx--Coexpression	WIPF3,PRKCA,CTSZ,PPIC
648	0.4032	SMAD5	4	299	0.6184	1	0.938	GTEx--Coexpression	SPHK2,PRRX1,FBXL15,PTPN14
649	0.4039	ZSCAN2	4	299	0.6184	1	0.938	GTEx--Coexpression	MOB3C,PACSIN2,SPR,RPH3AL
650	0.4045	HINFP	4	299	0.6184	1	0.938	GTEx--Coexpression	ABCG4,ZIC1,TRIM67,ZIC4
651	0.4051	ZNF460	4	299	0.6184	1	0.938	GTEx--Coexpression	BACH1,PPTC7,TRAPPC2B,RPF2
652	0.4057	ZNF763	4	299	0.6184	1	0.938	GTEx--Coexpression	GMFG,PPP1R3D,CCNDBP1,MSRB1
653	0.4063	ZHX3	4	299	0.6184	1	0.938	GTEx--Coexpression	STON1,SELENOM,RAB31,ERC1
654	0.407	ZNF79	4	299	0.6184	1	0.938	GTEx--Coexpression	GCC1,FBXO22,TAF12,EFL1
655	0.4076	ZNF517	4	299	0.6184	1	0.938	GTEx--Coexpression	UCK1,TMEM229B,SERGEF,FBXL15
656	0.4082	ZNF17	4	299	0.6184	1	0.938	GTEx--Coexpression	NARS2,PPTC7,TRAPPC2B,PYGO1
657	0.4088	ZNF551	4	299	0.6184	1	0.938	GTEx--Coexpression	INPP5J,ZIC1,TRIM67,ZIC4
658	0.4095	ZNF727	4	299	0.6184	1	0.938	GTEx--Coexpression	GCC1,RIMKLB,SELENOM,ERC1
659	0.4101	SHOX	4	299	0.6184	1	0.938	GTEx--Coexpression	JAK1,ANO6,TRAPPC2B,PRRX1
660	0.4107	ZNF84	4	299	0.6184	1	0.938	GTEx--Coexpression	FBXO22,NARS2,ZCCHC9,RPF2
661	0.4113	ZNF107	4	299	0.6184	1	0.938	GTEx--Coexpression	LYN,EMB,STK17B,MFNG
662	0.4119	ZNF800	4	299	0.6184	1	0.938	GTEx--Coexpression	BACH1,CCDC92,GTF2B,SERGEF
663	0.4126	NFIA	4	299	0.6184	1	0.938	GTEx--Coexpression	GCC1,RIMKLB,SELENOM,ERC1
664	0.4132	WT1	4	299	0.6184	1	0.938	GTEx--Coexpression	WIPF3,AKAP12,HMGN5,DNAJC27
665	0.4138	ZNF75D	4	299	0.6184	1	0.938	GTEx--Coexpression	SMCO4,GSAP,IDH1,SLC40A1
666	0.4144	ZNF512	4	299	0.6184	1	0.938	GTEx--Coexpression	RIMKLB,SH3BGRL,TOMM22,SELENOM
667	0.4151	ZSCAN1	4	299	0.6184	1	0.938	GTEx--Coexpression	CHST8,GNAS,PODXL2,CCDC184
668	0.4157	ZNF384	4	299	0.6184	1	0.938	GTEx--Coexpression	HDDC2,ACYP2,PFDN1,CDK2AP1
669	0.4163	ZNF629	4	299	0.6184	1	0.938	GTEx--Coexpression	FH,PPTC7,IDH3A,PTPN14
670	0.4169	SPEN	4	299	0.6184	1	0.938	GTEx--Coexpression	ISCA2,LAMTOR1,ACOT13,LRCH1
671	0.4175	TERF1	4	299	0.6184	1	0.938	GTEx--Coexpression	SMIM8,SH3BGRL,ERC1,TRDMT1
672	0.4182	ZNF418	4	299	0.6184	1	0.938	GTEx--Coexpression	ZIC1,TRIM67,ZNF517,ZIC4
673	0.4188	YY2	4	299	0.6184	1	0.938	GTEx--Coexpression	MTHFD2,FBXO22,ZCCHC9,RPF2
674	0.4194	IKZF3	4	299	0.6184	1	0.938	GTEx--Coexpression	SKAP1,HVCN1,BCAS4,MX1
675	0.42	HMX3	4	300	0.621	1	0.9348	GTEx--Coexpression	HVCN1,BCAS4,TRAF3,MX1
676	0.4207	TSHZ1	4	300	0.621	1	0.9348	GTEx--Coexpression	SMCO4,STON1,TMEM35A,ERC1
677	0.4213	IRF4	4	300	0.621	1	0.9348	GTEx--Coexpression	HVCN1,BCAS4,TRAF3,MX1
678	0.4219	CEBPE	4	300	0.621	1	0.9348	GTEx--Coexpression	GMFG,VSTM1,MSRB1,IGFLR1
679	0.4225	SOX7	4	300	0.621	1	0.9348	GTEx--Coexpression	FAM43A,RAMP3,FABP5,SNRK
680	0.4231	RAX	4	300	0.621	1	0.9348	GTEx--Coexpression	LMO2,STK33,GNAS,SPRY4
681	0.4238	MLXIP	4	300	0.621	1	0.9348	GTEx--Coexpression	IL6R,PYGO1,PGM1,BEND7
682	0.4244	SP2	4	300	0.621	1	0.9348	GTEx--Coexpression	RHOF,CCNDBP1,STK17B,CD6
683	0.425	NHLH1	4	300	0.621	1	0.9348	GTEx--Coexpression	GMFG,PPP1R3D,MSRB1,IGFLR1
684	0.4256	ASH1L	4	300	0.621	1	0.9348	GTEx--Coexpression	SMCO4,LAMTOR1,PYGO1,ERC1
685	0.4263	ZFP37	4	300	0.621	1	0.9348	GTEx--Coexpression	SMIM8,ERC1,TRIM67,ZIC4
686	0.4269	TEAD4	4	300	0.621	1	0.9348	GTEx--Coexpression	DNASE1L1,PYGO1,PGM1,P2RX6
687	0.4275	FOXE1	4	300	0.621	1	0.9348	GTEx--Coexpression	TCERG1L,INPP5J,GFRA2,VEGFA
688	0.4281	PPARD	4	300	0.621	1	0.9348	GTEx--Coexpression	TCERG1L,INPP5J,VEGFA,PHLDA1
689	0.4287	SREBF2	4	300	0.621	1	0.9348	GTEx--Coexpression	FNDC10,ANO6,ABCG4,CCDC184
690	0.4294	CREB5	4	300	0.621	1	0.9348	GTEx--Coexpression	GMFG,PPP1R3D,LYN,MSRB1
691	0.43	POU6F1	4	300	0.621	1	0.9348	GTEx--Coexpression	IGLON5,ABCG4,SERGEF,ZNF517
692	0.4306	ZBTB4	4	300	0.621	1	0.9348	GTEx--Coexpression	GCC1,TOMM22,SELENOM,ERC1
693	0.4312	RBPJL	4	300	0.621	1	0.9348	GTEx--Coexpression	FAM136A,MOB3C,PACSIN2,RPH3AL
694	0.4319	ZIK1	4	300	0.621	1	0.9348	GTEx--Coexpression	NSMCE3,ZIC1,TRIM67,ZIC4
695	0.4325	HLX	4	300	0.621	1	0.9348	GTEx--Coexpression	GMFG,IGFLR1,MFNG,ERICH1
696	0.4331	ZNF784	4	300	0.621	1	0.9348	GTEx--Coexpression	DNASE1L1,GMPR,FUNDC2,PGM1
697	0.4337	CAMTA2	4	300	0.621	1	0.9348	GTEx--Coexpression	IGLON5,TMEM229B,ABCG4,CCDC184
698	0.4343	ZNF235	4	300	0.621	1	0.9348	GTEx--Coexpression	ZCCHC9,LRCH1,TRDMT1,ZIC4
699	0.435	HSFY2	4	300	0.621	1	0.9348	GTEx--Coexpression	IGLON5,ABCG4,TRIM67,ZIC4
700	0.4356	ZNF732	4	300	0.621	1	0.9348	GTEx--Coexpression	IGLON5,ZIC1,TRIM67,ZIC4
701	0.4362	THAP7	4	300	0.621	1	0.9348	GTEx--Coexpression	UCK1,STK33,ZNF517,FBXL15
702	0.4368	NPAS4	4	300	0.621	1	0.9348	GTEx--Coexpression	ABCG4,ZIC1,TRIM67,ZIC4
703	0.4375	PAX2	4	300	0.621	1	0.9348	GTEx--Coexpression	CTXN3,PTH1R,MRPS6,ASS1
704	0.4381	L3MBTL1	4	300	0.621	1	0.9348	GTEx--Coexpression	IGLON5,ABCG4,PODXL2,ZNF517
705	0.4387	ZNF420	4	300	0.621	1	0.9348	GTEx--Coexpression	SMIM8,PYGO1,UBFD1,ZIC4
706	0.4393	ZNF549	4	300	0.621	1	0.9348	GTEx--Coexpression	ABCG4,ZIC1,TRIM67,ZIC4
707	0.44	FOXJ1	4	300	0.621	1	0.9348	GTEx--Coexpression	FANK1,LRRC46,ENKUR,STK33
708	0.4406	FOXN2	4	300	0.621	1	0.9348	GTEx--Coexpression	GMFG,LYN,STK17B,FLT3
709	0.4412	MYBL1	4	300	0.621	1	0.9348	GTEx--Coexpression	SKAP1,STK17A,STK17B,CD6
710	0.4418	ZFPM2	4	300	0.621	1	0.9348	GTEx--Coexpression	PYGO1,ZIC1,TRIM67,ZIC4
711	0.4424	ZNF652	4	300	0.621	1	0.9348	GTEx--Coexpression	NDUFAF2,NRP1,RPF2,SPRY4
712	0.4431	ZNF354A	4	300	0.621	1	0.9348	GTEx--Coexpression	GMFG,PPP1R3D,MSRB1,TAF12
713	0.4437	CDC5L	4	300	0.621	1	0.9348	GTEx--Coexpression	NDUFAF2,NARS2,TRAPPC2B,PSMD12
714	0.4443	ZNF486	4	300	0.621	1	0.9348	GTEx--Coexpression	TCERG1L,INPP5J,GFRA2,VEGFA
715	0.4449	ZNF337	4	300	0.621	1	0.9348	GTEx--Coexpression	LRCH1,ZIC1,TRIM67,ZIC4
716	0.4456	RARA	4	300	0.621	1	0.9348	GTEx--Coexpression	GMFG,LYN,MSRB1,IGFLR1
717	0.4462	DR1	4	300	0.621	1	0.9348	GTEx--Coexpression	GCC1,BACH1,MRPL42,EFL1
718	0.4468	ZNF596	4	300	0.621	1	0.9348	GTEx--Coexpression	GRK4,ZIC1,TRIM67,ZIC4
719	0.4474	FOXA3	4	300	0.621	1	0.9348	GTEx--Coexpression	RNF128,FAM136A,SPR,SLC25A15
720	0.448	ZNF25	4	300	0.621	1	0.9348	GTEx--Coexpression	SMIM8,SERGEF,TMEM35A,CCDC184
721	0.4487	ZFX	4	300	0.621	1	0.9348	GTEx--Coexpression	FNDC10,ANO6,PYGO1,PODXL2
722	0.4493	NEUROG2	4	300	0.621	1	0.9348	GTEx--Coexpression	HVCN1,BCAS4,TRAF3,MX1
723	0.4499	CEBPG	4	300	0.621	1	0.9348	GTEx--Coexpression	PPTC7,PSMD12,RPF2,PGM1
724	0.4505	ZNF471	4	300	0.621	1	0.9348	GTEx--Coexpression	RIMKLB,GSTM2,TOMM22,TNIP1
725	0.4512	MIXL1	4	300	0.621	1	0.9348	GTEx--Coexpression	HVCN1,BCAS4,TRAF3,MX1
726	0.4518	ZC3H8	4	300	0.621	1	0.9348	GTEx--Coexpression	ACYP2,UBFD1,TMEM201,P2RX6
727	0.4524	SMAD9	4	300	0.621	1	0.9348	GTEx--Coexpression	INPP5J,SH3BGRL,SELENOM,BEND7
728	0.453	ZNF396	4	300	0.621	1	0.9348	GTEx--Coexpression	GMFG,PPP1R3D,CCNDBP1,MSRB1
729	0.4536	LHX4	4	300	0.621	1	0.9348	GTEx--Coexpression	GMFG,PPP1R3D,MSRB1,FLT3
730	0.4543	CEBPA	4	300	0.621	1	0.9348	GTEx--Coexpression	G0S2,GYG2,TMEM132C,TNIP1
731	0.4549	FBXL19	4	300	0.621	1	0.9348	GTEx--Coexpression	FNDC10,FAM216A,PODXL2,CLEC2L
732	0.4555	ZNF484	4	300	0.621	1	0.9348	GTEx--Coexpression	ZIC1,TRIM67,TRDMT1,ZIC4
733	0.4561	PAX5	4	300	0.621	1	0.9348	GTEx--Coexpression	HVCN1,BCAS4,TRAF3,MX1
734	0.4568	POU2AF1	4	300	0.621	1	0.9348	GTEx--Coexpression	HVCN1,BCAS4,TRAF3,MX1
735	0.4574	ONECUT1	4	300	0.621	1	0.9348	GTEx--Coexpression	FAM136A,AMDHD1,SLC25A15,RPH3AL
736	0.458	ZNF703	4	300	0.621	1	0.9348	GTEx--Coexpression	PPTC7,PYGO1,HSPB8,PTPN14
737	0.4586	STAT5B	4	300	0.621	1	0.9348	GTEx--Coexpression	GMFG,PPP1R3D,LYN,MSRB1
738	0.4592	ZNF556	4	300	0.621	1	0.9348	GTEx--Coexpression	NARS2,PYGO1,PGM1,P2RX6
739	0.4599	PBX4	4	300	0.621	1	0.9348	GTEx--Coexpression	TCERG1L,INPP5J,GFRA2,VEGFA
740	0.4605	MECP2	4	300	0.621	1	0.9348	GTEx--Coexpression	MRPL42,TOMM22,GLRX3,ZNF517
741	0.4611	PURB	4	300	0.621	1	0.9348	GTEx--Coexpression	LRCH1,ZIC1,TRIM67,ZIC4
742	0.4617	ZNF333	4	300	0.621	1	0.9348	GTEx--Coexpression	ARV1,TOMM22,LRCH1,TRDMT1
743	0.4624	ZNF527	4	300	0.621	1	0.9348	GTEx--Coexpression	SMIM8,NARS2,TRAPPC2B,PYGO1
744	0.463	ETS2	4	300	0.621	1	0.9348	GTEx--Coexpression	BACH1,HECA,PDLIM2,SNRK
745	0.4636	ZNF222	4	300	0.621	1	0.9348	GTEx--Coexpression	GMFG,PPP1R3D,LYN,FLT3
746	0.4642	ZNF721	4	300	0.621	1	0.9348	GTEx--Coexpression	IGLON5,TRPM3,ABCG4,TRIM67
747	0.4648	ZNF81	4	300	0.621	1	0.9348	GTEx--Coexpression	CCDC92,FBXO22,RND2,ERICH1
748	0.4655	ZNF765	4	300	0.621	1	0.9348	GTEx--Coexpression	CCDC92,ZNF124,FBXO22,ZCCHC9
749	0.4661	PAX3	4	300	0.621	1	0.9348	GTEx--Coexpression	PYGO1,UBFD1,PTPN14,P2RX6
750	0.4667	SMAD4	4	300	0.621	1	0.9348	GTEx--Coexpression	FNDC10,ANO6,PYGO1,BEND7
751	0.4673	ZNF197	4	300	0.621	1	0.9348	GTEx--Coexpression	TRAPPC2B,PYGO1,UBFD1,CDC37L1
752	0.468	CEBPB	4	300	0.621	1	0.9348	GTEx--Coexpression	PLK3,STK17B,IGFLR1,ERICH1
753	0.4686	PRDM13	4	300	0.621	1	0.9348	GTEx--Coexpression	HVCN1,BCAS4,TRAF3,MX1
754	0.4692	ELK4	4	300	0.621	1	0.9348	GTEx--Coexpression	CCDC92,SPHK2,STEAP2,SERGEF
755	0.4698	KLF10	4	300	0.621	1	0.9348	GTEx--Coexpression	BACH1,PPTC7,PGM1,PTPN14
756	0.4704	HOXA7	4	300	0.621	1	0.9348	GTEx--Coexpression	NARS2,PGM1,EFL1,PTPN14
757	0.4711	SPIB	4	300	0.621	1	0.9348	GTEx--Coexpression	SKAP1,HVCN1,BCAS4,TRAF3
758	0.4717	HMX2	4	300	0.621	1	0.9348	GTEx--Coexpression	HVCN1,BCAS4,TRAF3,MX1
759	0.4723	NFYC	4	300	0.621	1	0.9348	GTEx--Coexpression	PPP1R3D,DNASE1L1,CCNDBP1,MSRB1
760	0.4729	CCDC17	4	300	0.621	1	0.9348	GTEx--Coexpression	GMFG,CHST9,LRRC46,ENKUR
761	0.4736	ZNF219	4	300	0.621	1	0.9348	GTEx--Coexpression	STON1,SELENOM,BAG2,ERC1
762	0.4742	PRDM10	4	300	0.621	1	0.9348	GTEx--Coexpression	PYGO1,FLT3,ZIC1,ZIC4
763	0.4748	ELF5	4	300	0.621	1	0.9348	GTEx--Coexpression	OXTR,CHST9,CD59,PHLDA1
764	0.4754	ZNF189	4	300	0.621	1	0.9348	GTEx--Coexpression	ARV1,ACYP2,PDLIM2,RPH3AL
765	0.476	NRF1	4	300	0.621	1	0.9348	GTEx--Coexpression	PPP1R3D,DNASE1L1,IL6R,FLT3
766	0.4767	FOXN3	4	300	0.621	1	0.9348	GTEx--Coexpression	ANO6,LRCH1,ERC1,PTPN14
767	0.4773	ETV5	4	300	0.621	1	0.9348	GTEx--Coexpression	CHST8,GNAS,PODXL2,CCDC184
768	0.4779	ZNF746	4	300	0.621	1	0.9348	GTEx--Coexpression	GMFG,LYN,MSRB1,IGFLR1
769	0.4785	HOXD11	4	300	0.621	1	0.9348	GTEx--Coexpression	GSTM2,STON1,ZNF219,BAG2
770	0.4792	SATB1	4	300	0.621	1	0.9348	GTEx--Coexpression	NR3C2,ACYP2,PYGO1,P2RX6
771	0.4798	ZNF23	4	300	0.621	1	0.9348	GTEx--Coexpression	HECA,CHST8,STK33,GNAS
772	0.4804	ZNF296	4	300	0.621	1	0.9348	GTEx--Coexpression	SKAP1,LYN,UNC119,RHOF
773	0.481	CEBPZ	4	300	0.621	1	0.9348	GTEx--Coexpression	NARS2,TRAPPC2B,PSMD12,RPF2
774	0.4816	HOXC4	3	297	0.7958	1	0.7059	GTEx--Coexpression	CLEC11A,PRRX1,PTPN14
775	0.4823	ZNF474	3	297	0.7958	1	0.7059	GTEx--Coexpression	CCDC96,FANK1,LRRC46
776	0.4829	HOXA11	3	297	0.7958	1	0.7059	GTEx--Coexpression	STON1,SELENOM,BAG2
777	0.4835	EVX2	3	297	0.7958	1	0.7059	GTEx--Coexpression	CCDC96,EPHA6,PROCA1
778	0.4841	ZBTB12	3	297	0.7958	1	0.7059	GTEx--Coexpression	CLEC11A,FBXO22,NCBP2
779	0.4848	PATZ1	3	297	0.7958	1	0.7059	GTEx--Coexpression	INPP5J,GLRX3,BEND7
780	0.4854	CC2D1A	3	297	0.7958	1	0.7059	GTEx--Coexpression	HSBP1L1,ANO6,ATP2C2
781	0.486	SIM1	3	297	0.7958	1	0.7059	GTEx--Coexpression	CLEC11A,PRRX1,PTX3
782	0.4866	OSR2	3	297	0.7958	1	0.7059	GTEx--Coexpression	GSTM2,ARV1,PRRX1
783	0.4872	SOX11	3	297	0.7958	1	0.7059	GTEx--Coexpression	LYPD1,DTNA,TMEM35A
784	0.4879	ZNF33A	3	297	0.7958	1	0.7059	GTEx--Coexpression	TPGS2,FAM136A,FLT3
785	0.4885	GBX2	3	297	0.7958	1	0.7059	GTEx--Coexpression	LYPD1,ALDOC,ENKUR
786	0.4891	ESR1	3	297	0.7958	1	0.7059	GTEx--Coexpression	GSTM2,CXCL12,PRRX1
787	0.4897	KCNIP3	3	298	0.7977	1	0.7035	GTEx--Coexpression	CCDC92,SERGEF,CLEC2L
788	0.4904	FEZF2	3	298	0.7977	1	0.7035	GTEx--Coexpression	CCDC92,SERGEF,CLEC2L
789	0.491	LHX2	3	298	0.7977	1	0.7035	GTEx--Coexpression	ALDOC,GPR143,OLFM2
790	0.4916	MEIS3	3	298	0.7977	1	0.7035	GTEx--Coexpression	CCDC92,CLEC2L,CCDC184
791	0.4922	NPAS1	3	298	0.7977	1	0.7035	GTEx--Coexpression	FNDC10,OLFM2,CLEC2L
792	0.4928	MBD6	3	298	0.7977	1	0.7035	GTEx--Coexpression	INPP5J,STK33,GNAS
793	0.4935	TOPORS	3	298	0.7977	1	0.7035	GTEx--Coexpression	GCC1,TFAM,PDZD8
794	0.4941	ZNF250	3	298	0.7977	1	0.7035	GTEx--Coexpression	DNAJC15,LRCH1,ZNF517
795	0.4947	CREM	3	298	0.7977	1	0.7035	GTEx--Coexpression	CCDC96,PROCA1,GTF2A2
796	0.4953	DLX1	3	298	0.7977	1	0.7035	GTEx--Coexpression	FNDC10,PODXL2,CCDC184
797	0.496	CREB1	3	298	0.7977	1	0.7035	GTEx--Coexpression	ACYP2,ERICH1,FBXL15
798	0.4966	BHLHA9	3	298	0.7977	1	0.7035	GTEx--Coexpression	HAPLN4,CLEC2L,CCDC184
799	0.4972	HOMEZ	3	298	0.7977	1	0.7035	GTEx--Coexpression	CCDC96,PROCA1,GTF2A2
800	0.4978	GLI2	3	298	0.7977	1	0.7035	GTEx--Coexpression	SELENOM,BAG2,BCL7C
801	0.4984	ESRRG	3	298	0.7977	1	0.7035	GTEx--Coexpression	DUSP4,FH,ATP5PO
802	0.4991	ZBTB17	3	298	0.7977	1	0.7035	GTEx--Coexpression	SLC45A4,UNC119,CD6
803	0.4997	ZNF442	3	298	0.7977	1	0.7035	GTEx--Coexpression	MTHFD2,ZCCHC9,TRDMT1
804	0.5003	SNAI2	3	298	0.7977	1	0.7035	GTEx--Coexpression	CLEC11A,PRRX1,PTX3
805	0.5009	FOXL1	3	298	0.7977	1	0.7035	GTEx--Coexpression	MTHFD2,MFGE8,ITGA8
806	0.5016	ZNF335	3	298	0.7977	1	0.7035	GTEx--Coexpression	DNAJC15,PFDN1,CDK2AP1
807	0.5022	ZNF623	3	298	0.7977	1	0.7035	GTEx--Coexpression	FBXO22,ZCCHC9,PTPN14
808	0.5028	TBR1	3	298	0.7977	1	0.7035	GTEx--Coexpression	HAPLN4,CLEC2L,CCDC184
809	0.5034	ZNF599	3	298	0.7977	1	0.7035	GTEx--Coexpression	FANK1,STK33,GRK4
810	0.504	RFX6	3	298	0.7977	1	0.7035	GTEx--Coexpression	FAM136A,PACSIN2,RPH3AL
811	0.5047	ZNF836	3	298	0.7977	1	0.7035	GTEx--Coexpression	CCDC92,AKR1B1,GTF2B
812	0.5053	HOXD8	3	298	0.7977	1	0.7035	GTEx--Coexpression	NRP1,PTH1R,PRRX1
813	0.5059	HMGA2	3	298	0.7977	1	0.7035	GTEx--Coexpression	CLEC11A,TRNP1,PTX3
814	0.5065	HIF1A	3	298	0.7977	1	0.7035	GTEx--Coexpression	CLEC11A,PRCP,PTX3
815	0.5072	CUX2	3	298	0.7977	1	0.7035	GTEx--Coexpression	SPHK2,HAPLN4,DCXR
816	0.5078	TFAP2D	3	298	0.7977	1	0.7035	GTEx--Coexpression	CCDC92,HDDC2,SERGEF
817	0.5084	FOXD1	3	298	0.7977	1	0.7035	GTEx--Coexpression	CLEC11A,TRNP1,PTX3
818	0.509	ZNF740	3	298	0.7977	1	0.7035	GTEx--Coexpression	MRPL47,GTF2A2,DPCD
819	0.5096	RBPJ	3	298	0.7977	1	0.7035	GTEx--Coexpression	ARV1,FH,ERICH1
820	0.5103	MTERF4	3	298	0.7977	1	0.7035	GTEx--Coexpression	INPP5J,TRIM67,ZIC4
821	0.5109	ZNF512B	3	298	0.7977	1	0.7035	GTEx--Coexpression	INPP5J,GNAS,ZNF517
822	0.5115	ISL1	3	298	0.7977	1	0.7035	GTEx--Coexpression	GSTM2,SELENOM,STEAP2
823	0.5121	IRF3	3	298	0.7977	1	0.7035	GTEx--Coexpression	GSAP,ACYP2,PFDN1
824	0.5128	SPDEF	3	298	0.7977	1	0.7035	GTEx--Coexpression	CHST9,STEAP2,ATP2C2
825	0.5134	ZNF697	3	298	0.7977	1	0.7035	GTEx--Coexpression	NRP1,RPF2,PRRX1
826	0.514	THAP2	3	299	0.7995	1	0.7011	GTEx--Coexpression	SMIM8,FAM216A,DNAJC27
827	0.5146	TRPS1	3	299	0.7995	1	0.7011	GTEx--Coexpression	OXTR,FABP5,ACOT13
828	0.5152	MSX2	3	299	0.7995	1	0.7011	GTEx--Coexpression	RERGL,PRRX1,PTPN14
829	0.5159	HLF	3	299	0.7995	1	0.7011	GTEx--Coexpression	STK17A,TMEM35A,ZNF517
830	0.5165	IRX1	3	299	0.7995	1	0.7011	GTEx--Coexpression	OXTR,ME2,PTPN14
831	0.5171	GBX1	3	299	0.7995	1	0.7011	GTEx--Coexpression	GMPR,PGM1,P2RX6
832	0.5177	ZNF711	3	299	0.7995	1	0.7011	GTEx--Coexpression	HMGN5,ANKRD42,GRK4
833	0.5184	HOXD10	3	299	0.7995	1	0.7011	GTEx--Coexpression	GSTM2,STON1,BAG2
834	0.519	WIZ	3	299	0.7995	1	0.7011	GTEx--Coexpression	CCDC96,EPHA6,ANKRD42
835	0.5196	TSC22D1	3	299	0.7995	1	0.7011	GTEx--Coexpression	CCDC92,DTNA,SERGEF
836	0.5202	ZNF546	3	299	0.7995	1	0.7011	GTEx--Coexpression	CCDC96,PROCA1,GRK4
837	0.5208	NKX22	3	299	0.7995	1	0.7011	GTEx--Coexpression	DBX2,LINC01315,CDK2AP1
838	0.5215	KLF2	3	299	0.7995	1	0.7011	GTEx--Coexpression	PLK3,ARV1,ERICH1
839	0.5221	GLI3	3	299	0.7995	1	0.7011	GTEx--Coexpression	STON1,ACOT13,PTPN14
840	0.5227	MTERF1	3	299	0.7995	1	0.7011	GTEx--Coexpression	FBXO22,NARS2,ZCCHC9
841	0.5233	HIF3A	3	299	0.7995	1	0.7011	GTEx--Coexpression	STON1,SELENOM,LAMA2
842	0.524	ZNF419	3	299	0.7995	1	0.7011	GTEx--Coexpression	TECTA,GNAS,ZNF517
843	0.5246	ZNF747	3	299	0.7995	1	0.7011	GTEx--Coexpression	CHCHD4,HSPB8,CDC37L1
844	0.5252	ZNF485	3	299	0.7995	1	0.7011	GTEx--Coexpression	FBXO22,NARS2,RPF2
845	0.5258	PRR12	3	299	0.7995	1	0.7011	GTEx--Coexpression	MRPL47,ACOT13,DNAJC15
846	0.5264	EMX2	3	299	0.7995	1	0.7011	GTEx--Coexpression	GPR143,OLFM2,CDK2AP1
847	0.5271	ZNF12	3	299	0.7995	1	0.7011	GTEx--Coexpression	CCDC92,HDDC2,LRCH1
848	0.5277	ZNF497	3	299	0.7995	1	0.7011	GTEx--Coexpression	TMEM229B,TRIM67,ZIC4
849	0.5283	EBF4	3	299	0.7995	1	0.7011	GTEx--Coexpression	GSTM2,STON1,SELENOM
850	0.5289	TIGD5	3	299	0.7995	1	0.7011	GTEx--Coexpression	NARS2,RPF2,RBM34
851	0.5296	ZNF200	3	299	0.7995	1	0.7011	GTEx--Coexpression	GCC1,PROCA1,GTF2A2
852	0.5302	ZNF69	3	299	0.7995	1	0.7011	GTEx--Coexpression	RNF128,FAM136A,SPR
853	0.5308	CENPBD1	3	299	0.7995	1	0.7011	GTEx--Coexpression	GCC1,PPP1R3D,FBXO22
854	0.5314	ZBTB48	3	299	0.7995	1	0.7011	GTEx--Coexpression	VSTM1,UNC119,IGFLR1
855	0.532	ZNF316	3	299	0.7995	1	0.7011	GTEx--Coexpression	RHOF,HDDC2,ERICH1
856	0.5327	SLC2A4RG	3	299	0.7995	1	0.7011	GTEx--Coexpression	BCL7C,DCXR,ASS1
857	0.5333	POU4F1	3	299	0.7995	1	0.7011	GTEx--Coexpression	HVCN1,BCAS4,P2RX6
858	0.5339	ZNF816	3	299	0.7995	1	0.7011	GTEx--Coexpression	CCDC92,FBXO22,ZCCHC9
859	0.5345	SETDB1	3	299	0.7995	1	0.7011	GTEx--Coexpression	GCC1,PFDN1,CDK2AP1
860	0.5352	ZFP92	3	299	0.7995	1	0.7011	GTEx--Coexpression	STARD3NL,BCAS4,TRAF3
861	0.5358	POU3F4	3	299	0.7995	1	0.7011	GTEx--Coexpression	HS6ST2,RESP18,B3GALT5-AS1
862	0.5364	ZHX1	3	299	0.7995	1	0.7011	GTEx--Coexpression	FABP5,SNX16,CDK2AP1
863	0.537	FOS	3	299	0.7995	1	0.7011	GTEx--Coexpression	HECA,PLK3,POU3F1
864	0.5376	ZNF100	3	299	0.7995	1	0.7011	GTEx--Coexpression	TFAM,ZNF124,HVCN1
865	0.5383	CXXC4	3	299	0.7995	1	0.7011	GTEx--Coexpression	TMEM35A,PODXL2,CCDC184
866	0.5389	ZNF837	3	299	0.7995	1	0.7011	GTEx--Coexpression	RNF128,HSBP1L1,EBPL
867	0.5395	ZNF74	3	299	0.7995	1	0.7011	GTEx--Coexpression	SERGEF,ZNF517,FBXL15
868	0.5401	ZNF544	3	299	0.7995	1	0.7011	GTEx--Coexpression	ANO6,ARHGEF6,STK33
869	0.5408	LEUTX	3	299	0.7995	1	0.7011	GTEx--Coexpression	HVCN1,BCAS4,MX1
870	0.5414	ZXDC	3	299	0.7995	1	0.7011	GTEx--Coexpression	BACH1,DNASE1L1,IL6R
871	0.542	ZNF667	3	299	0.7995	1	0.7011	GTEx--Coexpression	CHST8,GNAS,PODXL2
872	0.5426	ATF7	3	299	0.7995	1	0.7011	GTEx--Coexpression	ISCA2,ARV1,LRCH1
873	0.5432	ZMAT1	3	299	0.7995	1	0.7011	GTEx--Coexpression	INPP5J,TOMM22,GNAS
874	0.5439	ZBTB8B	3	299	0.7995	1	0.7011	GTEx--Coexpression	DTNA,PODXL2,CCDC184
875	0.5445	ZNF841	3	299	0.7995	1	0.7011	GTEx--Coexpression	SNHG1,MRPL47,DNAJC15
876	0.5451	NFE2L3	3	299	0.7995	1	0.7011	GTEx--Coexpression	CCDC92,SNHG1,RAB3D
877	0.5457	NFXL1	3	299	0.7995	1	0.7011	GTEx--Coexpression	GCC1,FBXO22,TAF12
878	0.5464	ZNF354C	3	299	0.7995	1	0.7011	GTEx--Coexpression	ANO6,ERC1,TRDMT1
879	0.547	FOSB	3	299	0.7995	1	0.7011	GTEx--Coexpression	FAM43A,PLK3,GTF2B
880	0.5476	FOXD3	3	299	0.7995	1	0.7011	GTEx--Coexpression	PROS1,USP53,LGI2
881	0.5482	ZNF808	3	299	0.7995	1	0.7011	GTEx--Coexpression	CCDC92,PODXL2,ERICH1
882	0.5488	GATAD2A	3	299	0.7995	1	0.7011	GTEx--Coexpression	GCC1,BACH1,SMIM8
883	0.5495	ZNF555	3	299	0.7995	1	0.7011	GTEx--Coexpression	PROCA1,GRK4,GTF2A2
884	0.5501	ZNF528	3	299	0.7995	1	0.7011	GTEx--Coexpression	ZIC1,TRIM67,ZIC4
885	0.5507	MBD2	3	299	0.7995	1	0.7011	GTEx--Coexpression	CCDC92,PODXL2,ERICH1
886	0.5513	ZSCAN22	3	299	0.7995	1	0.7011	GTEx--Coexpression	GCC1,FBXO22,ZCCHC9
887	0.552	NFATC4	3	299	0.7995	1	0.7011	GTEx--Coexpression	GSTM2,STON1,SELENOM
888	0.5526	XPA	3	299	0.7995	1	0.7011	GTEx--Coexpression	SH3BGRL,SELENOM,BAG2
889	0.5532	ZSCAN9	3	299	0.7995	1	0.7011	GTEx--Coexpression	GPR143,OLFM2,BEND7
890	0.5538	MAZ	3	299	0.7995	1	0.7011	GTEx--Coexpression	PHF23,RHOF,MSRB1
891	0.5544	TRERF1	3	299	0.7995	1	0.7011	GTEx--Coexpression	UNC119,RHOQ,FABP5
892	0.5551	ZNF277	3	299	0.7995	1	0.7011	GTEx--Coexpression	MTHFD2,GTF2B,FBXO22
893	0.5557	ZGPAT	3	300	0.8013	1	0.6987	GTEx--Coexpression	EMBP1,AMDHD1,DCXR
894	0.5563	ZSCAN5C	3	300	0.8013	1	0.6987	GTEx--Coexpression	ISCA2,MRPL22,TOMM22
895	0.5569	ZNF587B	3	300	0.8013	1	0.6987	GTEx--Coexpression	GCC1,CCDC92,GTF2B
896	0.5576	RFX3	3	300	0.8013	1	0.6987	GTEx--Coexpression	LRRC46,ENKUR,PPIC
897	0.5582	NR3C2	3	300	0.8013	1	0.6987	GTEx--Coexpression	GCC1,PHF23,BEND7
898	0.5588	ZSCAN30	3	300	0.8013	1	0.6987	GTEx--Coexpression	TECTA,TRIM67,ZIC4
899	0.5594	ST18	3	300	0.8013	1	0.6987	GTEx--Coexpression	IGLON5,TRPM3,TRIM67
900	0.56	ZNF598	3	300	0.8013	1	0.6987	GTEx--Coexpression	CCDC92,SNHG1,STARD3NL
901	0.5607	PRDM2	3	300	0.8013	1	0.6987	GTEx--Coexpression	SMCO4,SPR,ZNF517
902	0.5613	ZNF813	3	300	0.8013	1	0.6987	GTEx--Coexpression	ZNF124,FBXO22,ZCCHC9
903	0.5619	PRDM12	3	300	0.8013	1	0.6987	GTEx--Coexpression	PODXL2,CLEC2L,CCDC184
904	0.5625	ZBTB42	3	300	0.8013	1	0.6987	GTEx--Coexpression	FAM136A,SPR,RPH3AL
905	0.5632	GATAD2B	3	300	0.8013	1	0.6987	GTEx--Coexpression	HECA,RHOF,CD6
906	0.5638	ASCL5	3	300	0.8013	1	0.6987	GTEx--Coexpression	FAM136A,PGM1,P2RX6
907	0.5644	PAX1	3	300	0.8013	1	0.6987	GTEx--Coexpression	LINC00886,INPP5J,CLEC2L
908	0.565	ASCL3	3	300	0.8013	1	0.6987	GTEx--Coexpression	CHST9,CD59,PHLDA1
909	0.5657	TIGD2	3	300	0.8013	1	0.6987	GTEx--Coexpression	AMDHD1,DCXR,SLC25A15
910	0.5663	ZXDA	3	300	0.8013	1	0.6987	GTEx--Coexpression	ANO6,NARS2,PTPN14
911	0.5669	ZNF468	3	300	0.8013	1	0.6987	GTEx--Coexpression	GCC1,CCDC92,FAM136A
912	0.5675	GCM1	3	300	0.8013	1	0.6987	GTEx--Coexpression	GMFG,LYN,MSRB1
913	0.5681	XBP1	3	300	0.8013	1	0.6987	GTEx--Coexpression	FAM136A,DUSP4,RPH3AL
914	0.5688	ZNF613	3	300	0.8013	1	0.6987	GTEx--Coexpression	PPP1R3D,MSRB1,STEAP2
915	0.5694	ZNF19	3	300	0.8013	1	0.6987	GTEx--Coexpression	FANK1,LRRC46,STK33
916	0.57	ZNF317	3	300	0.8013	1	0.6987	GTEx--Coexpression	CCDC92,RND2,DPCD
917	0.5706	PHF21A	3	300	0.8013	1	0.6987	GTEx--Coexpression	GMFG,VSTM1,LYN
918	0.5713	MAFB	3	300	0.8013	1	0.6987	GTEx--Coexpression	HECA,POU3F1,PDLIM2
919	0.5719	HOXC11	3	300	0.8013	1	0.6987	GTEx--Coexpression	CLEC11A,PRRX1,PTPN14
920	0.5725	ZBTB32	3	300	0.8013	1	0.6987	GTEx--Coexpression	CCDC96,PROCA1,TMEM191A
921	0.5731	ZNF620	3	300	0.8013	1	0.6987	GTEx--Coexpression	MTHFD2,KREMEN1,TRDMT1
922	0.5737	TCF20	3	300	0.8013	1	0.6987	GTEx--Coexpression	RHOQ,SLC7A1,FUNDC2
923	0.5744	MYBL2	3	300	0.8013	1	0.6987	GTEx--Coexpression	HVCN1,BCAS4,E2F1
924	0.575	ZNF33B	3	300	0.8013	1	0.6987	GTEx--Coexpression	FAM136A,PACSIN2,RPH3AL
925	0.5756	ZNF385C	3	300	0.8013	1	0.6987	GTEx--Coexpression	CCDC96,PROCA1,GRK4
926	0.5762	ZNF583	3	300	0.8013	1	0.6987	GTEx--Coexpression	SMIM8,FAM216A,NCBP2
927	0.5769	ZNF256	3	300	0.8013	1	0.6987	GTEx--Coexpression	SPHK2,PPTC7,TRAPPC2B
928	0.5775	HNF1A	3	300	0.8013	1	0.6987	GTEx--Coexpression	RNF128,DCXR,ASS1
929	0.5781	ATF2	3	300	0.8013	1	0.6987	GTEx--Coexpression	STARD3NL,KREMEN1,FAM216A
930	0.5787	ONECUT2	3	300	0.8013	1	0.6987	GTEx--Coexpression	AMDHD1,B3GALT5-AS1,DCXR
931	0.5793	ZNF493	3	300	0.8013	1	0.6987	GTEx--Coexpression	ZIC1,TRIM67,ZIC4
932	0.58	BHLHA15	3	300	0.8013	1	0.6987	GTEx--Coexpression	FAM136A,PACSIN2,RPH3AL
933	0.5806	AKAP8	3	300	0.8013	1	0.6987	GTEx--Coexpression	CCDC92,STARD3NL,CDK2AP1
934	0.5812	ZNF594	3	300	0.8013	1	0.6987	GTEx--Coexpression	PLK3,PYGO1,ZNF517
935	0.5818	PURA	3	300	0.8013	1	0.6987	GTEx--Coexpression	NDUFAF2,ANO6,PYGO1
936	0.5825	CREBZF	3	300	0.8013	1	0.6987	GTEx--Coexpression	MRPL47,TOMM22,ACOT13
937	0.5831	PA2G4	3	300	0.8013	1	0.6987	GTEx--Coexpression	TOMM22,GLRX3,EFL1
938	0.5837	NFYA	3	300	0.8013	1	0.6987	GTEx--Coexpression	CCDC96,PROCA1,PDZD8
939	0.5843	MNX1	3	300	0.8013	1	0.6987	GTEx--Coexpression	FAM136A,PACSIN2,RPH3AL
940	0.5849	DEAF1	3	300	0.8013	1	0.6987	GTEx--Coexpression	ALDOC,SERGEF,CLEC2L
941	0.5856	E2F8	3	300	0.8013	1	0.6987	GTEx--Coexpression	DNASE1L1,NARS2,PGM1
942	0.5862	SOX21	3	300	0.8013	1	0.6987	GTEx--Coexpression	GPR143,POU3F1,OLFM2
943	0.5868	ZNF483	3	300	0.8013	1	0.6987	GTEx--Coexpression	TOMM22,STK33,TNIP1
944	0.5874	ZNF16	3	300	0.8013	1	0.6987	GTEx--Coexpression	STARD3NL,EFL1,PTPN14
945	0.5881	NR5A2	3	300	0.8013	1	0.6987	GTEx--Coexpression	FAM136A,PACSIN2,RPH3AL
946	0.5887	TERF2	3	300	0.8013	1	0.6987	GTEx--Coexpression	SMIM8,HDDC2,ACYP2
947	0.5893	E2F2	3	300	0.8013	1	0.6987	GTEx--Coexpression	VSTM1,LYN,PHF23
948	0.5899	CEBPD	3	300	0.8013	1	0.6987	GTEx--Coexpression	ARV1,NTPCR,LAMA2
949	0.5905	ZNF674	3	300	0.8013	1	0.6987	GTEx--Coexpression	FBXO22,ZCCHC9,TRDMT1
950	0.5912	PDX1	3	300	0.8013	1	0.6987	GTEx--Coexpression	FAM136A,PACSIN2,RPH3AL
951	0.5918	EEA1	3	300	0.8013	1	0.6987	GTEx--Coexpression	PRRX1,FBXL15,PTPN14
952	0.5924	ZNF554	3	300	0.8013	1	0.6987	GTEx--Coexpression	SMIM8,TECTA,ZNF517
953	0.593	BHLHE23	3	300	0.8013	1	0.6987	GTEx--Coexpression	SKAP1,HVCN1,BCAS4
954	0.5937	FOXJ3	3	300	0.8013	1	0.6987	GTEx--Coexpression	LAMTOR1,PPTC7,PYGO1
955	0.5943	ZBTB40	3	300	0.8013	1	0.6987	GTEx--Coexpression	HDDC2,PACSIN2,PFDN1
956	0.5949	NKX28	3	300	0.8013	1	0.6987	GTEx--Coexpression	FANK1,HMGN5,LINC01315
957	0.5955	TAL2	3	300	0.8013	1	0.6987	GTEx--Coexpression	MRPS28,DNASE1L1,PGM1
958	0.5961	ZNF619	3	300	0.8013	1	0.6987	GTEx--Coexpression	FBXO22,NARS2,ZCCHC9
959	0.5968	ZNF329	3	300	0.8013	1	0.6987	GTEx--Coexpression	FAM216A,ABCG4,CCDC184
960	0.5974	MLXIPL	3	300	0.8013	1	0.6987	GTEx--Coexpression	AMDHD1,DCXR,ASS1
961	0.598	ZNF805	3	300	0.8013	1	0.6987	GTEx--Coexpression	FBXO22,TRAPPC2B,RPF2
962	0.5986	NR2C1	3	300	0.8013	1	0.6987	GTEx--Coexpression	PYGO1,BEND7,ZIC4
963	0.5993	ZNF735	3	300	0.8013	1	0.6987	GTEx--Coexpression	TPGS2,FAM216A,ANKRD42
964	0.5999	ZNF98	3	300	0.8013	1	0.6987	GTEx--Coexpression	FAM136A,PACSIN2,RPH3AL
965	0.6005	ZNF77	3	300	0.8013	1	0.6987	GTEx--Coexpression	FBXO22,NARS2,ZCCHC9
966	0.6011	GLYR1	3	300	0.8013	1	0.6987	GTEx--Coexpression	CHCHD4,HSPB8,IDH3A
967	0.6017	ZFPM1	3	300	0.8013	1	0.6987	GTEx--Coexpression	SMCO4,FAM136A,RPH3AL
968	0.6024	PTF1A	3	300	0.8013	1	0.6987	GTEx--Coexpression	FAM136A,PACSIN2,RPH3AL
969	0.603	ZNF713	3	300	0.8013	1	0.6987	GTEx--Coexpression	ACYP2,DNAJC27,RND2
970	0.6036	ZNF195	3	300	0.8013	1	0.6987	GTEx--Coexpression	IGLON5,TMEM229B,TRIM67
971	0.6042	SATB2	3	300	0.8013	1	0.6987	GTEx--Coexpression	TDP2,NR3C2,ATP2C2
972	0.6049	ZKSCAN1	3	300	0.8013	1	0.6987	GTEx--Coexpression	RNF128,HSBP1L1,EBPL
973	0.6055	ZNF570	3	300	0.8013	1	0.6987	GTEx--Coexpression	TFAM,PDZD8,GTF2A2
974	0.6061	EOMES	3	300	0.8013	1	0.6987	GTEx--Coexpression	SKAP1,RHOF,CD6
975	0.6067	HOXB7	3	300	0.8013	1	0.6987	GTEx--Coexpression	TDP2,NRP1,IDH1
976	0.6073	REST	3	300	0.8013	1	0.6987	GTEx--Coexpression	SERGEF,PODXL2,CCDC184
977	0.608	MAX	3	300	0.8013	1	0.6987	GTEx--Coexpression	GMFG,HECA,MFNG
978	0.6086	ZNF823	3	300	0.8013	1	0.6987	GTEx--Coexpression	CCDC92,FABP5,EBPL
979	0.6092	ZNF534	3	300	0.8013	1	0.6987	GTEx--Coexpression	IGLON5,TRPM3,ABCG4
980	0.6098	ZNF788P	3	300	0.8013	1	0.6987	GTEx--Coexpression	ZIC1,TRIM67,ZIC4
981	0.6105	KLF1	3	300	0.8013	1	0.6987	GTEx--Coexpression	VSTM1,CCNDBP1,GLRX5
982	0.6111	ZNF281	3	300	0.8013	1	0.6987	GTEx--Coexpression	GCC1,LYN,STK17A
983	0.6117	ZNF367	3	300	0.8013	1	0.6987	GTEx--Coexpression	TFAM,GLRX3,E2F1
984	0.6123	GPBP1L1	3	300	0.8013	1	0.6987	GTEx--Coexpression	CCDC92,SERGEF,PFDN1
985	0.6129	ZNF426	3	300	0.8013	1	0.6987	GTEx--Coexpression	SLC7A1,FABP5,SNX16
986	0.6136	ZNF891	3	300	0.8013	1	0.6987	GTEx--Coexpression	TFAM,ODC1,FBXO22
987	0.6142	RREB1	3	300	0.8013	1	0.6987	GTEx--Coexpression	CCDC92,STARD3NL,SERGEF
988	0.6148	ZNF879	3	300	0.8013	1	0.6987	GTEx--Coexpression	CHCHD4,PYGO1,UBFD1
989	0.6154	DMRTC2	3	300	0.8013	1	0.6987	GTEx--Coexpression	CCDC96,PROCA1,TMEM191A
990	0.6161	MYNN	3	300	0.8013	1	0.6987	GTEx--Coexpression	BACH1,TRAPPC2B,RPF2
991	0.6167	ZFP28	3	300	0.8013	1	0.6987	GTEx--Coexpression	CCDC92,RIMKLB,TNIP1
992	0.6173	HOXA9	3	300	0.8013	1	0.6987	GTEx--Coexpression	ATP2C2,EFL1,PTPN14
993	0.6179	TGIF2	3	300	0.8013	1	0.6987	GTEx--Coexpression	SKAP1,ZNF124,SERPINB9
994	0.6185	NR1D2	3	300	0.8013	1	0.6987	GTEx--Coexpression	NR3C2,PYGO1,ZIC4
995	0.6192	CAMTA1	3	300	0.8013	1	0.6987	GTEx--Coexpression	ABCG4,PODXL2,CCDC184
996	0.6198	PLAG1	3	300	0.8013	1	0.6987	GTEx--Coexpression	CLEC11A,SERPINB9,USP53
997	0.6204	ZNF91	3	300	0.8013	1	0.6987	GTEx--Coexpression	ABCG4,TRIM67,ZIC4
998	0.621	OLIG3	3	300	0.8013	1	0.6987	GTEx--Coexpression	FAM136A,SLC7A1,RAB3D
999	0.6217	OVOL3	3	300	0.8013	1	0.6987	GTEx--Coexpression	CCDC96,GRK4,TMEM191A
1000	0.6223	ZNF234	3	300	0.8013	1	0.6987	GTEx--Coexpression	FBXO22,ZCCHC9,PODXL2
1001	0.6229	HMGA1	3	300	0.8013	1	0.6987	GTEx--Coexpression	SLC7A1,TOMM22,GLRX3
1002	0.6235	ZFP82	3	300	0.8013	1	0.6987	GTEx--Coexpression	SMIM8,BCAS4,NCBP2
1003	0.6241	KIN	3	300	0.8013	1	0.6987	GTEx--Coexpression	MSRB1,ZCCHC9,TRDMT1
1004	0.6248	DMRTA2	3	300	0.8013	1	0.6987	GTEx--Coexpression	CHST8,SLC7A1,FABP5
1005	0.6254	ZNF443	3	300	0.8013	1	0.6987	GTEx--Coexpression	PPP1R3D,MSRB1,RAB3D
1006	0.626	ZNF343	3	300	0.8013	1	0.6987	GTEx--Coexpression	ANO6,ENKUR,PTPN14
1007	0.6266	ZNF282	3	300	0.8013	1	0.6987	GTEx--Coexpression	CCDC92,STARD3NL,RAB3D
1008	0.6273	TIGD4	2	296	0.924	1	0.4706	GTEx--Coexpression	CCDC96,GRK4
1009	0.6279	TCF12	2	296	0.924	1	0.4706	GTEx--Coexpression	ANO6,PRRX1
1010	0.6285	TMF1	2	296	0.924	1	0.4706	GTEx--Coexpression	TFAM,PDZD8
1011	0.6291	CREB3L4	2	297	0.9249	1	0.469	GTEx--Coexpression	SMCO4,STEAP2
1012	0.6297	ZNF479	2	297	0.9249	1	0.469	GTEx--Coexpression	CCDC96,PROCA1
1013	0.6304	CGGBP1	2	297	0.9249	1	0.469	GTEx--Coexpression	FNDC10,NRP1
1014	0.631	SOX12	2	297	0.9249	1	0.469	GTEx--Coexpression	ABCG4,ZNF517
1015	0.6316	ZBTB20	2	297	0.9249	1	0.469	GTEx--Coexpression	CCDC96,PROCA1
1016	0.6322	ZNF487	2	297	0.9249	1	0.469	GTEx--Coexpression	CCDC96,PROCA1
1017	0.6329	HEY1	2	297	0.9249	1	0.469	GTEx--Coexpression	LYPD1,ACYP2
1018	0.6335	CREB3L2	2	297	0.9249	1	0.469	GTEx--Coexpression	PPIC,SPRY4
1019	0.6341	HSF4	2	297	0.9249	1	0.469	GTEx--Coexpression	GSTM2,ZNF517
1020	0.6347	ZNF268	2	297	0.9249	1	0.469	GTEx--Coexpression	FBXO22,ZCCHC9
1021	0.6353	HOXC5	2	297	0.9249	1	0.469	GTEx--Coexpression	PRRX1,PTPN14
1022	0.636	ZFHX4	2	297	0.9249	1	0.469	GTEx--Coexpression	PRKCA,PRRX1
1023	0.6366	ANKZF1	2	297	0.9249	1	0.469	GTEx--Coexpression	SNHG1,MRPL47
1024	0.6372	HOXB13	2	297	0.9249	1	0.469	GTEx--Coexpression	ARG2,STEAP2
1025	0.6378	TGIF2LX	2	297	0.9249	1	0.469	GTEx--Coexpression	CCDC96,PROCA1
1026	0.6385	TWIST2	2	297	0.9249	1	0.469	GTEx--Coexpression	CLEC11A,PTX3
1027	0.6391	ZNF880	2	297	0.9249	1	0.469	GTEx--Coexpression	TRDMT1,PRRX1
1028	0.6397	MZF1	2	297	0.9249	1	0.469	GTEx--Coexpression	GNAS,ZNF517
1029	0.6403	CBLL2	2	297	0.9249	1	0.469	GTEx--Coexpression	CCDC96,PROCA1
1030	0.6409	PRRX1	2	297	0.9249	1	0.469	GTEx--Coexpression	NRP1,CXCL12
1031	0.6416	ZFP42	2	298	0.9257	1	0.4674	GTEx--Coexpression	CCDC96,PROCA1
1032	0.6422	SETDB2	2	298	0.9257	1	0.4674	GTEx--Coexpression	ACYP2,CDK2AP1
1033	0.6428	SOX30	2	298	0.9257	1	0.4674	GTEx--Coexpression	CCDC96,PROCA1
1034	0.6434	RORB	2	298	0.9257	1	0.4674	GTEx--Coexpression	HAPLN4,CLEC2L
1035	0.6441	ZNF148	2	298	0.9257	1	0.4674	GTEx--Coexpression	TRDMT1,PRRX1
1036	0.6447	BBX	2	298	0.9257	1	0.4674	GTEx--Coexpression	HMGN5,ANKRD42
1037	0.6453	YBX1	2	298	0.9257	1	0.4674	GTEx--Coexpression	CCDC96,GTF2A2
1038	0.6459	RBSN	2	298	0.9257	1	0.4674	GTEx--Coexpression	DTNA,SERGEF
1039	0.6465	ZNF470	2	298	0.9257	1	0.4674	GTEx--Coexpression	SMIM8,TRPM3
1040	0.6472	ZNF322	2	298	0.9257	1	0.4674	GTEx--Coexpression	MTHFD2,ANO6
1041	0.6478	RFX2	2	298	0.9257	1	0.4674	GTEx--Coexpression	CCDC96,PROCA1
1042	0.6484	SPZ1	2	298	0.9257	1	0.4674	GTEx--Coexpression	CCDC96,PROCA1
1043	0.649	ZNF705A	2	298	0.9257	1	0.4674	GTEx--Coexpression	CCDC96,PROCA1
1044	0.6497	ZNF184	2	298	0.9257	1	0.4674	GTEx--Coexpression	FAM216A,HAPLN4
1045	0.6503	ZNF136	2	298	0.9257	1	0.4674	GTEx--Coexpression	LRCH1,TRDMT1
1046	0.6509	ZNF414	2	298	0.9257	1	0.4674	GTEx--Coexpression	ZNF517,FBXL15
1047	0.6515	ZNF829	2	298	0.9257	1	0.4674	GTEx--Coexpression	CCDC96,PROCA1
1048	0.6521	SOX10	2	298	0.9257	1	0.4674	GTEx--Coexpression	PRKCA,USP53
1049	0.6528	ZBTB26	2	298	0.9257	1	0.4674	GTEx--Coexpression	BAG2,BEND7
1050	0.6534	ZNF618	2	298	0.9257	1	0.4674	GTEx--Coexpression	TRDMT1,PRRX1
1051	0.654	FAM170A	2	298	0.9257	1	0.4674	GTEx--Coexpression	CCDC96,PROCA1
1052	0.6546	ZNF780B	2	298	0.9257	1	0.4674	GTEx--Coexpression	CERK,GNAS
1053	0.6553	NME2	2	298	0.9257	1	0.4674	GTEx--Coexpression	TOMM22,EBPL
1054	0.6559	TBPL1	2	298	0.9257	1	0.4674	GTEx--Coexpression	CCDC96,GRK4
1055	0.6565	TIGD6	2	298	0.9257	1	0.4674	GTEx--Coexpression	MRPL42,FBXO22
1056	0.6571	SOHLH2	2	298	0.9257	1	0.4674	GTEx--Coexpression	CCDC96,PROCA1
1057	0.6577	ZNF433	2	298	0.9257	1	0.4674	GTEx--Coexpression	CCDC96,PROCA1
1058	0.6584	TGIF2LY	2	298	0.9257	1	0.4674	GTEx--Coexpression	CCDC96,PROCA1
1059	0.659	ZNF133	2	298	0.9257	1	0.4674	GTEx--Coexpression	ZNF517,ZIC4
1060	0.6596	E2F4	2	298	0.9257	1	0.4674	GTEx--Coexpression	DTNA,MFNG
1061	0.6602	ZNF707	2	298	0.9257	1	0.4674	GTEx--Coexpression	GCC1,UNC119
1062	0.6609	ZNF567	2	298	0.9257	1	0.4674	GTEx--Coexpression	TFAM,ZCCHC9
1063	0.6615	ZNF736	2	298	0.9257	1	0.4674	GTEx--Coexpression	MSRB2,CHCHD4
1064	0.6621	MTERF2	2	298	0.9257	1	0.4674	GTEx--Coexpression	ZNF517,BEND7
1065	0.6627	SHOX2	2	298	0.9257	1	0.4674	GTEx--Coexpression	USP53,PRRX1
1066	0.6633	KLF17	2	298	0.9257	1	0.4674	GTEx--Coexpression	CCDC96,PROCA1
1067	0.664	ZNF679	2	298	0.9257	1	0.4674	GTEx--Coexpression	CCDC96,PROCA1
1068	0.6646	ZNF300	2	298	0.9257	1	0.4674	GTEx--Coexpression	ACOT13,ACYP2
1069	0.6652	ZNF513	2	298	0.9257	1	0.4674	GTEx--Coexpression	FANK1,TMEM191A
1070	0.6658	SOX4	2	298	0.9257	1	0.4674	GTEx--Coexpression	SNHG1,ACYP2
1071	0.6665	NKX31	2	298	0.9257	1	0.4674	GTEx--Coexpression	ARG2,STEAP2
1072	0.6671	ZNF211	2	298	0.9257	1	0.4674	GTEx--Coexpression	GLRX3,ZNF517
1073	0.6677	ZNF705B	2	298	0.9257	1	0.4674	GTEx--Coexpression	CCDC96,PROCA1
1074	0.6683	ZNF718	2	298	0.9257	1	0.4674	GTEx--Coexpression	FBXO22,ZCCHC9
1075	0.6689	ZNF683	2	298	0.9257	1	0.4674	GTEx--Coexpression	CCDC96,PROCA1
1076	0.6696	ZNF664	2	298	0.9257	1	0.4674	GTEx--Coexpression	DTNA,CDK2AP1
1077	0.6702	ZNF705G	2	298	0.9257	1	0.4674	GTEx--Coexpression	CCDC96,PROCA1
1078	0.6708	KLF12	2	298	0.9257	1	0.4674	GTEx--Coexpression	SH3BGRL,BAG2
1079	0.6714	ZFP91	2	298	0.9257	1	0.4674	GTEx--Coexpression	CCDC96,GRK4
1080	0.6721	HOXD9	2	298	0.9257	1	0.4674	GTEx--Coexpression	GSTM2,STON1
1081	0.6727	THAP3	2	298	0.9257	1	0.4674	GTEx--Coexpression	UCK1,TAF12
1082	0.6733	MECOM	2	298	0.9257	1	0.4674	GTEx--Coexpression	DUSP4,FGD4
1083	0.6739	ZNF221	2	299	0.9266	1	0.4658	GTEx--Coexpression	FBXO22,ZCCHC9
1084	0.6745	ZNF318	2	299	0.9266	1	0.4658	GTEx--Coexpression	TFAM,HVCN1
1085	0.6752	ZZZ3	2	299	0.9266	1	0.4658	GTEx--Coexpression	FBXO22,PTPN14
1086	0.6758	ZNF276	2	299	0.9266	1	0.4658	GTEx--Coexpression	LYN,CD6
1087	0.6764	ZNF696	2	299	0.9266	1	0.4658	GTEx--Coexpression	FBXO22,RBM34
1088	0.677	ZNF654	2	299	0.9266	1	0.4658	GTEx--Coexpression	BACH1,FBXO22
1089	0.6777	ZNF628	2	299	0.9266	1	0.4658	GTEx--Coexpression	CCDC96,PROCA1
1090	0.6783	PRDM5	2	299	0.9266	1	0.4658	GTEx--Coexpression	GSTM2,TRDMT1
1091	0.6789	ZNF3	2	299	0.9266	1	0.4658	GTEx--Coexpression	CCDC92,FAM216A
1092	0.6795	POU5F1	2	299	0.9266	1	0.4658	GTEx--Coexpression	RNF128,FAM136A
1093	0.6801	ZFP1	2	299	0.9266	1	0.4658	GTEx--Coexpression	SMIM8,SERGEF
1094	0.6808	ZNF625	2	299	0.9266	1	0.4658	GTEx--Coexpression	FBXO22,BCAS4
1095	0.6814	NR6A1	2	299	0.9266	1	0.4658	GTEx--Coexpression	CCDC96,PROCA1
1096	0.682	ZNF561	2	299	0.9266	1	0.4658	GTEx--Coexpression	CCDC92,EBPL
1097	0.6826	ZNF507	2	299	0.9266	1	0.4658	GTEx--Coexpression	PYGO1,UBFD1
1098	0.6833	FOXN4	2	299	0.9266	1	0.4658	GTEx--Coexpression	CCDC96,PROCA1
1099	0.6839	NR3C1	2	299	0.9266	1	0.4658	GTEx--Coexpression	ANO6,PRRX1
1100	0.6845	ZNF573	2	299	0.9266	1	0.4658	GTEx--Coexpression	TFAM,FBXO22
1101	0.6851	ZNF264	2	299	0.9266	1	0.4658	GTEx--Coexpression	GCC1,FBXO22
1102	0.6857	YBX2	2	299	0.9266	1	0.4658	GTEx--Coexpression	CCDC96,PROCA1
1103	0.6864	ZNF22	2	299	0.9266	1	0.4658	GTEx--Coexpression	NRP1,KREMEN1
1104	0.687	TBX22	2	299	0.9266	1	0.4658	GTEx--Coexpression	FANK1,HMGN5
1105	0.6876	SP7	2	299	0.9266	1	0.4658	GTEx--Coexpression	CCDC92,RND2
1106	0.6882	ZNF473	2	299	0.9266	1	0.4658	GTEx--Coexpression	CCDC96,PROCA1
1107	0.6889	FOXH1	2	299	0.9266	1	0.4658	GTEx--Coexpression	TDP2,ATP2C2
1108	0.6895	ZKSCAN7	2	299	0.9266	1	0.4658	GTEx--Coexpression	ZCCHC9,TRDMT1
1109	0.6901	ZNF451	2	299	0.9266	1	0.4658	GTEx--Coexpression	ANKRD42,GRK4
1110	0.6907	RFX1	2	299	0.9266	1	0.4658	GTEx--Coexpression	CCDC96,PROCA1
1111	0.6914	ZNF75A	2	299	0.9266	1	0.4658	GTEx--Coexpression	INPP5J,ZNF517
1112	0.692	ZFP64	2	299	0.9266	1	0.4658	GTEx--Coexpression	FBXO22,EFL1
1113	0.6926	ZSCAN32	2	299	0.9266	1	0.4658	GTEx--Coexpression	PPP1R3D,MSRB1
1114	0.6932	ZNF585B	2	299	0.9266	1	0.4658	GTEx--Coexpression	GNAS,ZNF517
1115	0.6938	ZNF502	2	299	0.9266	1	0.4658	GTEx--Coexpression	PYGO1,PTPN14
1116	0.6945	ZNF43	2	299	0.9266	1	0.4658	GTEx--Coexpression	TFAM,ZNF124
1117	0.6951	ZFP2	2	299	0.9266	1	0.4658	GTEx--Coexpression	RIMKLB,ZNF517
1118	0.6957	ZFP57	2	299	0.9266	1	0.4658	GTEx--Coexpression	DNAJC15,CDK2AP1
1119	0.6963	ASCL2	2	299	0.9266	1	0.4658	GTEx--Coexpression	EMB,RAB3D
1120	0.697	LIN28A	2	299	0.9266	1	0.4658	GTEx--Coexpression	CCDC96,PROCA1
1121	0.6976	DMRTA1	2	299	0.9266	1	0.4658	GTEx--Coexpression	AMDHD1,DCXR
1122	0.6982	DLX6	2	299	0.9266	1	0.4658	GTEx--Coexpression	RESP18,B3GALT5-AS1
1123	0.6988	GTF2IRD2B	2	299	0.9266	1	0.4658	GTEx--Coexpression	GSTM2,TRAF3
1124	0.6994	ZNF383	2	299	0.9266	1	0.4658	GTEx--Coexpression	NARS2,TRAPPC2B
1125	0.7001	TIGD1	2	299	0.9266	1	0.4658	GTEx--Coexpression	WIPF3,ZNF517
1126	0.7007	DMRT3	2	299	0.9266	1	0.4658	GTEx--Coexpression	INPP5J,FANK1
1127	0.7013	ZSCAN20	2	299	0.9266	1	0.4658	GTEx--Coexpression	FBXO22,ZCCHC9
1128	0.7019	NR4A2	2	299	0.9266	1	0.4658	GTEx--Coexpression	DTNA,ALDOC
1129	0.7026	ZFP90	2	299	0.9266	1	0.4658	GTEx--Coexpression	STARD3NL,PODXL2
1130	0.7032	HOXA10	2	299	0.9266	1	0.4658	GTEx--Coexpression	PYGO1,PGM1
1131	0.7038	ZNF135	2	299	0.9266	1	0.4658	GTEx--Coexpression	GSTM2,ZNF517
1132	0.7044	ZNF283	2	299	0.9266	1	0.4658	GTEx--Coexpression	FBXO22,ZCCHC9
1133	0.705	ZNF20	2	299	0.9266	1	0.4658	GTEx--Coexpression	CCDC96,PROCA1
1134	0.7057	FIGLA	2	299	0.9266	1	0.4658	GTEx--Coexpression	MOB3C,PACSIN2
1135	0.7063	ZNF571	2	299	0.9266	1	0.4658	GTEx--Coexpression	CHST8,RBKS
1136	0.7069	ZNF684	2	299	0.9266	1	0.4658	GTEx--Coexpression	AMDHD1,DCXR
1137	0.7075	C11ORF95	2	299	0.9266	1	0.4658	GTEx--Coexpression	RIMKLB,SELENOM
1138	0.7082	ZNF83	2	299	0.9266	1	0.4658	GTEx--Coexpression	GSTM2,TOMM22
1139	0.7088	ATOH1	2	299	0.9266	1	0.4658	GTEx--Coexpression	TDP2,ATP2C2
1140	0.7094	ZFY	2	299	0.9266	1	0.4658	GTEx--Coexpression	TFAM,UBFD1
1141	0.71	ETV2	2	299	0.9266	1	0.4658	GTEx--Coexpression	CCDC96,PROCA1
1142	0.7106	ZNF254	2	299	0.9266	1	0.4658	GTEx--Coexpression	INPP5J,VEGFA
1143	0.7113	LIN54	2	299	0.9266	1	0.4658	GTEx--Coexpression	PPP1R3D,LYN
1144	0.7119	ZNF587	2	299	0.9266	1	0.4658	GTEx--Coexpression	FAM136A,PFDN1
1145	0.7125	IRX6	2	299	0.9266	1	0.4658	GTEx--Coexpression	GYG2,TMEM132C
1146	0.7131	ZNF436	2	299	0.9266	1	0.4658	GTEx--Coexpression	FABP5,EBPL
1147	0.7138	ETV4	2	299	0.9266	1	0.4658	GTEx--Coexpression	SLC7A1,FBXO22
1148	0.7144	ZSCAN5A	2	299	0.9266	1	0.4658	GTEx--Coexpression	CCDC96,PROCA1
1149	0.715	BNC2	2	299	0.9266	1	0.4658	GTEx--Coexpression	STON1,BAG2
1150	0.7156	RUNX2	2	299	0.9266	1	0.4658	GTEx--Coexpression	CLEC11A,PTX3
1151	0.7162	TET1	2	299	0.9266	1	0.4658	GTEx--Coexpression	CLEC11A,TRDMT1
1152	0.7169	ZNF225	2	299	0.9266	1	0.4658	GTEx--Coexpression	FBXO22,ZCCHC9
1153	0.7175	ZNF778	2	300	0.9274	1	0.4643	GTEx--Coexpression	PSMD12,EFL1
1154	0.7181	ZNF175	2	300	0.9274	1	0.4643	GTEx--Coexpression	TRIM67,ZIC4
1155	0.7187	E2F5	2	300	0.9274	1	0.4643	GTEx--Coexpression	SNHG1,SERPINB9
1156	0.7194	NCOA3	2	300	0.9274	1	0.4643	GTEx--Coexpression	MTHFD2,TNIP1
1157	0.72	ZNF391	2	300	0.9274	1	0.4643	GTEx--Coexpression	HECA,FAM216A
1158	0.7206	ZNF407	2	300	0.9274	1	0.4643	GTEx--Coexpression	DNASE1L1,EFL1
1159	0.7212	MESP2	2	300	0.9274	1	0.4643	GTEx--Coexpression	FNDC10,CLEC2L
1160	0.7218	MBD1	2	300	0.9274	1	0.4643	GTEx--Coexpression	CCDC96,FANK1
1161	0.7225	ZNF662	2	300	0.9274	1	0.4643	GTEx--Coexpression	GSTM2,ME2
1162	0.7231	ZNF347	2	300	0.9274	1	0.4643	GTEx--Coexpression	LRCH1,TRDMT1
1163	0.7237	ZNF597	2	300	0.9274	1	0.4643	GTEx--Coexpression	GCC1,FBXO22
1164	0.7243	ZSCAN25	2	300	0.9274	1	0.4643	GTEx--Coexpression	CCDC92,HDDC2
1165	0.725	ISX	2	300	0.9274	1	0.4643	GTEx--Coexpression	TDP2,ATP2C2
1166	0.7256	ZNF543	2	300	0.9274	1	0.4643	GTEx--Coexpression	TRAPPC2B,EFL1
1167	0.7262	ZNF669	2	300	0.9274	1	0.4643	GTEx--Coexpression	GCC1,GTF2B
1168	0.7268	SP8	2	300	0.9274	1	0.4643	GTEx--Coexpression	POU3F1,ATP2C2
1169	0.7274	HOXB9	2	300	0.9274	1	0.4643	GTEx--Coexpression	TDP2,ATP2C2
1170	0.7281	TFCP2L1	2	300	0.9274	1	0.4643	GTEx--Coexpression	INPP5J,ATP2C2
1171	0.7287	ELF2	2	300	0.9274	1	0.4643	GTEx--Coexpression	FNDC10,ALDOC
1172	0.7293	THAP10	2	300	0.9274	1	0.4643	GTEx--Coexpression	SMIM8,NTPCR
1173	0.7299	CDX2	2	300	0.9274	1	0.4643	GTEx--Coexpression	TDP2,ATP2C2
1174	0.7306	CBX2	2	300	0.9274	1	0.4643	GTEx--Coexpression	CCDC96,PROCA1
1175	0.7312	ARID3C	2	300	0.9274	1	0.4643	GTEx--Coexpression	AMDHD1,DCXR
1176	0.7318	SMYD3	2	300	0.9274	1	0.4643	GTEx--Coexpression	FAM216A,CCDC184
1177	0.7324	HOXA1	2	300	0.9274	1	0.4643	GTEx--Coexpression	SLC7A1,FABP5
1178	0.733	ZNF785	2	300	0.9274	1	0.4643	GTEx--Coexpression	ZNF517,ZIC4
1179	0.7337	ZNF568	2	300	0.9274	1	0.4643	GTEx--Coexpression	SMIM8,PYGO1
1180	0.7343	PAX9	2	300	0.9274	1	0.4643	GTEx--Coexpression	SLC7A1,FABP5
1181	0.7349	LCORL	2	300	0.9274	1	0.4643	GTEx--Coexpression	FBXO22,EFL1
1182	0.7355	NFX1	2	300	0.9274	1	0.4643	GTEx--Coexpression	STARD3NL,PPTC7
1183	0.7362	ZKSCAN3	2	300	0.9274	1	0.4643	GTEx--Coexpression	ZCCHC9,PODXL2
1184	0.7368	ZNF432	2	300	0.9274	1	0.4643	GTEx--Coexpression	FAM136A,RPH3AL
1185	0.7374	RBAK	2	300	0.9274	1	0.4643	GTEx--Coexpression	FAM136A,ZCCHC9
1186	0.738	NR1I3	2	300	0.9274	1	0.4643	GTEx--Coexpression	AMDHD1,DCXR
1187	0.7386	IKZF2	2	300	0.9274	1	0.4643	GTEx--Coexpression	BCAS4,MX1
1188	0.7393	KLF11	2	300	0.9274	1	0.4643	GTEx--Coexpression	JAK1,SNRK
1189	0.7399	GFI1B	2	300	0.9274	1	0.4643	GTEx--Coexpression	VSTM1,IGFLR1
1190	0.7405	ZNF777	2	300	0.9274	1	0.4643	GTEx--Coexpression	RBM34,PTPN14
1191	0.7411	ZNF562	2	300	0.9274	1	0.4643	GTEx--Coexpression	SLC7A1,FABP5
1192	0.7418	ZNF248	2	300	0.9274	1	0.4643	GTEx--Coexpression	TRIM67,ZIC4
1193	0.7424	ZNF541	2	300	0.9274	1	0.4643	GTEx--Coexpression	CCDC96,PROCA1
1194	0.743	HSF1	2	300	0.9274	1	0.4643	GTEx--Coexpression	PROCA1,GTF2A2
1195	0.7436	ATF5	2	300	0.9274	1	0.4643	GTEx--Coexpression	AMDHD1,DCXR
1196	0.7442	ZNF550	2	300	0.9274	1	0.4643	GTEx--Coexpression	SNHG1,RAB31
1197	0.7449	SNAPC4	2	300	0.9274	1	0.4643	GTEx--Coexpression	GRK4,TMEM191A
1198	0.7455	ZNF92	2	300	0.9274	1	0.4643	GTEx--Coexpression	BCAS4,TRAF3
1199	0.7461	ZBED4	2	300	0.9274	1	0.4643	GTEx--Coexpression	ZNF124,SLC7A1
1200	0.7467	ZBTB25	2	300	0.9274	1	0.4643	GTEx--Coexpression	SKAP1,SERPINB9
1201	0.7474	TFAP4	2	300	0.9274	1	0.4643	GTEx--Coexpression	CCDC92,SNHG1
1202	0.748	PITX1	2	300	0.9274	1	0.4643	GTEx--Coexpression	SLC7A1,FABP5
1203	0.7486	PLAGL2	2	300	0.9274	1	0.4643	GTEx--Coexpression	GCC1,PROCA1
1204	0.7492	INSM2	2	300	0.9274	1	0.4643	GTEx--Coexpression	CLEC2L,CCDC184
1205	0.7498	ZIM3	2	300	0.9274	1	0.4643	GTEx--Coexpression	CCDC96,GRK4
1206	0.7505	TBPL2	2	300	0.9274	1	0.4643	GTEx--Coexpression	POU3F1,ATP2C2
1207	0.7511	ZNF860	2	300	0.9274	1	0.4643	GTEx--Coexpression	SLC7A1,FABP5
1208	0.7517	HNF4A	2	300	0.9274	1	0.4643	GTEx--Coexpression	TDP2,ASS1
1209	0.7523	ZNF705E	2	300	0.9274	1	0.4643	GTEx--Coexpression	SNHG1,LRCH1
1210	0.753	ZNF585A	2	300	0.9274	1	0.4643	GTEx--Coexpression	SMIM8,TECTA
1211	0.7536	TRAFD1	2	300	0.9274	1	0.4643	GTEx--Coexpression	BACH1,LYN
1212	0.7542	ZNF500	2	300	0.9274	1	0.4643	GTEx--Coexpression	ACOT13,ZNF517
1213	0.7548	CDX1	2	300	0.9274	1	0.4643	GTEx--Coexpression	TDP2,ATP2C2
1214	0.7554	ZSCAN5B	2	300	0.9274	1	0.4643	GTEx--Coexpression	HMGN5,DPCD
1215	0.7561	ZNF385A	2	300	0.9274	1	0.4643	GTEx--Coexpression	GPR143,POU3F1
1216	0.7567	ZNF124	2	300	0.9274	1	0.4643	GTEx--Coexpression	TFAM,SLC25A19
1217	0.7573	ARNT	2	300	0.9274	1	0.4643	GTEx--Coexpression	ARV1,PODXL2
1218	0.7579	PROX1	2	300	0.9274	1	0.4643	GTEx--Coexpression	AMDHD1,DCXR
1219	0.7586	ZNF646	2	300	0.9274	1	0.4643	GTEx--Coexpression	CCDC96,PROCA1
1220	0.7592	HOXB5	2	300	0.9274	1	0.4643	GTEx--Coexpression	TDP2,ATP2C2
1221	0.7598	ZBTB22	2	300	0.9274	1	0.4643	GTEx--Coexpression	EMB,RAB3D
1222	0.7604	HOXA6	2	300	0.9274	1	0.4643	GTEx--Coexpression	EFL1,PTPN14
1223	0.761	ZNF560	2	300	0.9274	1	0.4643	GTEx--Coexpression	CCDC96,PROCA1
1224	0.7617	DPF1	2	300	0.9274	1	0.4643	GTEx--Coexpression	CLEC2L,CCDC184
1225	0.7623	GATA1	2	300	0.9274	1	0.4643	GTEx--Coexpression	VSTM1,IGFLR1
1226	0.7629	ZNF45	2	300	0.9274	1	0.4643	GTEx--Coexpression	FBXO22,ZCCHC9
1227	0.7635	NR1H4	2	300	0.9274	1	0.4643	GTEx--Coexpression	RNF128,AMDHD1
1228	0.7642	ZNF888	2	300	0.9274	1	0.4643	GTEx--Coexpression	FAM136A,FBXO22
1229	0.7648	MXD1	2	300	0.9274	1	0.4643	GTEx--Coexpression	LYN,STK17B
1230	0.7654	BNC1	2	300	0.9274	1	0.4643	GTEx--Coexpression	SLC7A1,FABP5
1231	0.766	STAT1	2	300	0.9274	1	0.4643	GTEx--Coexpression	BCAS4,MX1
1232	0.7666	ZBTB7B	2	300	0.9274	1	0.4643	GTEx--Coexpression	RAB3D,ATP2C2
1233	0.7673	ZNF131	2	300	0.9274	1	0.4643	GTEx--Coexpression	GCC1,TFAM
1234	0.7679	ZNF121	2	300	0.9274	1	0.4643	GTEx--Coexpression	CCDC92,SNHG1
1235	0.7685	CRX	2	300	0.9274	1	0.4643	GTEx--Coexpression	AMDHD1,DCXR
1236	0.7691	MYB	2	300	0.9274	1	0.4643	GTEx--Coexpression	TDP2,ATP2C2
1237	0.7698	E2F1	2	300	0.9274	1	0.4643	GTEx--Coexpression	HVCN1,BCAS4
1238	0.7704	NKX12	2	300	0.9274	1	0.4643	GTEx--Coexpression	SLC7A1,FABP5
1239	0.771	TGIF1	2	300	0.9274	1	0.4643	GTEx--Coexpression	CCDC92,PODXL2
1240	0.7716	ZNF169	2	300	0.9274	1	0.4643	GTEx--Coexpression	BCAS4,TRDMT1
1241	0.7722	NCOA2	2	300	0.9274	1	0.4643	GTEx--Coexpression	SNX16,RPS19BP1
1242	0.7729	PAX4	2	300	0.9274	1	0.4643	GTEx--Coexpression	TDP2,ATP2C2
1243	0.7735	ONECUT3	2	300	0.9274	1	0.4643	GTEx--Coexpression	CCDC96,TMEM191A
1244	0.7741	NKRF	2	300	0.9274	1	0.4643	GTEx--Coexpression	CLEC2L,CCDC184
1245	0.7747	ZBTB39	2	300	0.9274	1	0.4643	GTEx--Coexpression	GCC1,TFAM
1246	0.7754	VDR	2	300	0.9274	1	0.4643	GTEx--Coexpression	TDP2,ATP2C2
1247	0.776	NFKB1	2	300	0.9274	1	0.4643	GTEx--Coexpression	CCDC92,TNIP1
1248	0.7766	ZNF770	2	300	0.9274	1	0.4643	GTEx--Coexpression	SLC7A1,FBXO22
1249	0.7772	LBX2	2	300	0.9274	1	0.4643	GTEx--Coexpression	AMDHD1,DCXR
1250	0.7778	FOXI1	2	300	0.9274	1	0.4643	GTEx--Coexpression	PTH1R,ASS1
1251	0.7785	ZSCAN29	2	300	0.9274	1	0.4643	GTEx--Coexpression	PROCA1,GRK4
1252	0.7791	SP4	2	300	0.9274	1	0.4643	GTEx--Coexpression	PYGO1,TRDMT1
1253	0.7797	ZNF141	2	300	0.9274	1	0.4643	GTEx--Coexpression	SNHG1,CTH
1254	0.7803	SGSM2	2	300	0.9274	1	0.4643	GTEx--Coexpression	PODXL2,FBXL15
1255	0.781	ZNF791	2	300	0.9274	1	0.4643	GTEx--Coexpression	CCDC92,RND2
1256	0.7816	SMAD1	2	300	0.9274	1	0.4643	GTEx--Coexpression	NARS2,PTPN14
1257	0.7822	ZNF441	2	300	0.9274	1	0.4643	GTEx--Coexpression	TECTA,TRDMT1
1258	0.7828	TTF1	2	300	0.9274	1	0.4643	GTEx--Coexpression	PPTC7,TRAPPC2B
1259	0.7834	ZNF615	2	300	0.9274	1	0.4643	GTEx--Coexpression	STEAP2,ERC1
1260	0.7841	MSGN1	2	300	0.9274	1	0.4643	GTEx--Coexpression	SLC7A1,FABP5
1261	0.7847	NPAS2	2	300	0.9274	1	0.4643	GTEx--Coexpression	SLC7A1,FABP5
1262	0.7853	ZNF783	2	300	0.9274	1	0.4643	GTEx--Coexpression	ARV1,ACOT13
1263	0.7859	ZNF776	2	300	0.9274	1	0.4643	GTEx--Coexpression	FLT3,ZIC4
1264	0.7866	POU4F2	2	300	0.9274	1	0.4643	GTEx--Coexpression	CCDC96,GRK4
1265	0.7872	ZNF180	2	300	0.9274	1	0.4643	GTEx--Coexpression	FBXO22,ZCCHC9
1266	0.7878	DOT1L	2	300	0.9274	1	0.4643	GTEx--Coexpression	CCDC96,PROCA1
1267	0.7884	ZNF608	2	300	0.9274	1	0.4643	GTEx--Coexpression	BCL7C,PDLIM2
1268	0.789	HOXB6	2	300	0.9274	1	0.4643	GTEx--Coexpression	TDP2,ATP2C2
1269	0.7897	SIM2	2	300	0.9274	1	0.4643	GTEx--Coexpression	SLC7A1,FABP5
1270	0.7903	FOXM1	2	300	0.9274	1	0.4643	GTEx--Coexpression	TFAM,E2F1
1271	0.7909	ZNF574	2	300	0.9274	1	0.4643	GTEx--Coexpression	CCDC96,PROCA1
1272	0.7915	ZBED9	2	300	0.9274	1	0.4643	GTEx--Coexpression	CCDC96,GRK4
1273	0.7922	PKNOX1	2	300	0.9274	1	0.4643	GTEx--Coexpression	INPP5J,BEND7
1274	0.7928	ZSCAN10	2	300	0.9274	1	0.4643	GTEx--Coexpression	TMEM201,ZIC4
1275	0.7934	ZNF878	2	300	0.9274	1	0.4643	GTEx--Coexpression	BCAS4,MX1
1276	0.794	ZGLP1	2	300	0.9274	1	0.4643	GTEx--Coexpression	TMEM229B,ABCG4
1277	0.7946	ARNTL2	2	300	0.9274	1	0.4643	GTEx--Coexpression	SLC7A1,FABP5
1278	0.7953	ZNF215	2	300	0.9274	1	0.4643	GTEx--Coexpression	ZNF124,FBXO22
1279	0.7959	FOXD4L3	2	300	0.9274	1	0.4643	GTEx--Coexpression	CLEC2L,CCDC184
1280	0.7965	ATOH7	2	300	0.9274	1	0.4643	GTEx--Coexpression	CLEC2L,CCDC184
1281	0.7971	ZNF132	2	300	0.9274	1	0.4643	GTEx--Coexpression	PYGO1,UBFD1
1282	0.7978	ZNF717	2	300	0.9274	1	0.4643	GTEx--Coexpression	FBXO22,ZCCHC9
1283	0.7984	RFX7	2	300	0.9274	1	0.4643	GTEx--Coexpression	NARS2,EFL1
1284	0.799	DMRTB1	2	300	0.9274	1	0.4643	GTEx--Coexpression	CCDC96,PROCA1
1285	0.7996	THAP12	2	300	0.9274	1	0.4643	GTEx--Coexpression	FAM136A,RPF2
1286	0.8002	EHF	2	300	0.9274	1	0.4643	GTEx--Coexpression	FABP5,PHLDA1
1287	0.8009	BHLHE40	2	300	0.9274	1	0.4643	GTEx--Coexpression	SPHK2,FABP5
1288	0.8015	ZNF253	2	300	0.9274	1	0.4643	GTEx--Coexpression	NARS2,PYGO1
1289	0.8021	FOXD2	2	300	0.9274	1	0.4643	GTEx--Coexpression	PROS1,USP53
1290	0.8027	ZNF142	2	300	0.9274	1	0.4643	GTEx--Coexpression	ZNF517,PRCP
1291	0.8034	TCF23	1	296	0.9855	1	0.2345	GTEx--Coexpression	BAG2
1292	0.804	SOX5	1	296	0.9855	1	0.2345	GTEx--Coexpression	CCDC96
1293	0.8046	CPXCR1	1	297	0.9857	1	0.2337	GTEx--Coexpression	CCDC96
1294	0.8052	CXXC1	1	297	0.9857	1	0.2337	GTEx--Coexpression	PFDN1
1295	0.8058	ZNF761	1	297	0.9857	1	0.2337	GTEx--Coexpression	STEAP2
1296	0.8065	TFDP2	1	297	0.9857	1	0.2337	GTEx--Coexpression	GTF2A2
1297	0.8071	E4F1	1	297	0.9857	1	0.2337	GTEx--Coexpression	DNAJC15
1298	0.8077	ZNF311	1	297	0.9857	1	0.2337	GTEx--Coexpression	ACYP2
1299	0.8083	ZNF28	1	297	0.9857	1	0.2337	GTEx--Coexpression	FBXO22
1300	0.809	GATA5	1	297	0.9857	1	0.2337	GTEx--Coexpression	HMGN5
1301	0.8096	ZNF572	1	297	0.9857	1	0.2337	GTEx--Coexpression	ZCCHC9
1302	0.8102	RBCK1	1	297	0.9857	1	0.2337	GTEx--Coexpression	SMCO4
1303	0.8108	SOX8	1	297	0.9857	1	0.2337	GTEx--Coexpression	CDK2AP1
1304	0.8114	ZNF563	1	297	0.9857	1	0.2337	GTEx--Coexpression	PROCA1
1305	0.8121	ZNF705D	1	298	0.9859	1	0.2329	GTEx--Coexpression	PROCA1
1306	0.8127	ZNF14	1	298	0.9859	1	0.2329	GTEx--Coexpression	TRDMT1
1307	0.8133	THRA	1	298	0.9859	1	0.2329	GTEx--Coexpression	DTNA
1308	0.8139	ZNF677	1	298	0.9859	1	0.2329	GTEx--Coexpression	PROCA1
1309	0.8146	SAFB2	1	298	0.9859	1	0.2329	GTEx--Coexpression	ZNF517
1310	0.8152	ZNF280C	1	298	0.9859	1	0.2329	GTEx--Coexpression	TFAM
1311	0.8158	ZNF260	1	298	0.9859	1	0.2329	GTEx--Coexpression	NCBP2
1312	0.8164	ZNF165	1	298	0.9859	1	0.2329	GTEx--Coexpression	CCDC96
1313	0.8171	TCF7L2	1	298	0.9859	1	0.2329	GTEx--Coexpression	PRRX1
1314	0.8177	FOXP4	1	298	0.9859	1	0.2329	GTEx--Coexpression	BEND7
1315	0.8183	ZNF605	1	298	0.9859	1	0.2329	GTEx--Coexpression	ZNF517
1316	0.8189	NKX62	1	298	0.9859	1	0.2329	GTEx--Coexpression	CDK2AP1
1317	0.8195	VSX2	1	298	0.9859	1	0.2329	GTEx--Coexpression	RND2
1318	0.8202	ZNF578	1	298	0.9859	1	0.2329	GTEx--Coexpression	NRP1
1319	0.8208	POGK	1	298	0.9859	1	0.2329	GTEx--Coexpression	CDK2AP1
1320	0.8214	ZSCAN12	1	298	0.9859	1	0.2329	GTEx--Coexpression	TFAM
1321	0.822	HOXD4	1	298	0.9859	1	0.2329	GTEx--Coexpression	NRP1
1322	0.8227	ZNF439	1	298	0.9859	1	0.2329	GTEx--Coexpression	LRCH1
1323	0.8233	HOXD3	1	298	0.9859	1	0.2329	GTEx--Coexpression	NRP1
1324	0.8239	ZNF626	1	298	0.9859	1	0.2329	GTEx--Coexpression	ZNF517
1325	0.8245	ZEB2	1	298	0.9859	1	0.2329	GTEx--Coexpression	CDK2AP1
1326	0.8251	DMTF1	1	298	0.9859	1	0.2329	GTEx--Coexpression	TOMM22
1327	0.8258	HSF5	1	298	0.9859	1	0.2329	GTEx--Coexpression	CCDC96
1328	0.8264	SRCAP	1	298	0.9859	1	0.2329	GTEx--Coexpression	PFDN1
1329	0.827	ZNF737	1	299	0.9861	1	0.2321	GTEx--Coexpression	INPP5J
1330	0.8276	ZNF577	1	299	0.9861	1	0.2321	GTEx--Coexpression	GSTM2
1331	0.8283	DMRT1	1	299	0.9861	1	0.2321	GTEx--Coexpression	HMGN5
1332	0.8289	CREB3L1	1	299	0.9861	1	0.2321	GTEx--Coexpression	FAM136A
1333	0.8295	BAZ2B	1	299	0.9861	1	0.2321	GTEx--Coexpression	TOMM22
1334	0.8301	AEBP2	1	299	0.9861	1	0.2321	GTEx--Coexpression	RERGL
1335	0.8307	ZNF274	1	299	0.9861	1	0.2321	GTEx--Coexpression	CDK2AP1
1336	0.8314	TFDP3	1	299	0.9861	1	0.2321	GTEx--Coexpression	HMGN5
1337	0.832	GSC2	1	299	0.9861	1	0.2321	GTEx--Coexpression	HMGN5
1338	0.8326	RXRA	1	299	0.9861	1	0.2321	GTEx--Coexpression	IL6R
1339	0.8332	POU5F1B	1	299	0.9861	1	0.2321	GTEx--Coexpression	CCDC92
1340	0.8339	ZNF660	1	299	0.9861	1	0.2321	GTEx--Coexpression	TRDMT1
1341	0.8345	ZNF257	1	299	0.9861	1	0.2321	GTEx--Coexpression	BCAS4
1342	0.8351	PLAGL1	1	299	0.9861	1	0.2321	GTEx--Coexpression	TMEM61
1343	0.8357	ZSCAN23	1	299	0.9861	1	0.2321	GTEx--Coexpression	FBXO22
1344	0.8363	RHOXF2B	1	299	0.9861	1	0.2321	GTEx--Coexpression	HMGN5
1345	0.837	ZNF728	1	299	0.9861	1	0.2321	GTEx--Coexpression	PROCA1
1346	0.8376	ZNF514	1	299	0.9861	1	0.2321	GTEx--Coexpression	GSTM2
1347	0.8382	ZNF365	1	299	0.9861	1	0.2321	GTEx--Coexpression	CLEC2L
1348	0.8388	ZNF202	1	299	0.9861	1	0.2321	GTEx--Coexpression	PFDN1
1349	0.8395	MYRFL	1	299	0.9861	1	0.2321	GTEx--Coexpression	TDP2
1350	0.8401	TBX10	1	299	0.9861	1	0.2321	GTEx--Coexpression	TDP2
1351	0.8407	ZNF226	1	299	0.9861	1	0.2321	GTEx--Coexpression	GSTM2
1352	0.8413	ZNF496	1	299	0.9861	1	0.2321	GTEx--Coexpression	BEND7
1353	0.8419	ZNF446	1	299	0.9861	1	0.2321	GTEx--Coexpression	ZNF517
1354	0.8426	POU5F2	1	299	0.9861	1	0.2321	GTEx--Coexpression	CCDC96
1355	0.8432	ZNF529	1	299	0.9861	1	0.2321	GTEx--Coexpression	TRPM3
1356	0.8438	TP53	1	299	0.9861	1	0.2321	GTEx--Coexpression	CCDC92
1357	0.8444	ZNF454	1	299	0.9861	1	0.2321	GTEx--Coexpression	ERC1
1358	0.8451	MTF2	1	299	0.9861	1	0.2321	GTEx--Coexpression	SERPINB9
1359	0.8457	ZBTB24	1	299	0.9861	1	0.2321	GTEx--Coexpression	GCC1
1360	0.8463	ZNF689	1	299	0.9861	1	0.2321	GTEx--Coexpression	CCDC96
1361	0.8469	ZNF214	1	299	0.9861	1	0.2321	GTEx--Coexpression	HECA
1362	0.8475	ZNF682	1	299	0.9861	1	0.2321	GTEx--Coexpression	INPP5J
1363	0.8482	NANOGNB	1	299	0.9861	1	0.2321	GTEx--Coexpression	HMGN5
1364	0.8488	CARF	1	299	0.9861	1	0.2321	GTEx--Coexpression	GSTM2
1365	0.8494	ZNF286A	1	299	0.9861	1	0.2321	GTEx--Coexpression	NCBP2
1366	0.85	KLF16	1	299	0.9861	1	0.2321	GTEx--Coexpression	RESP18
1367	0.8507	ZNF525	1	299	0.9861	1	0.2321	GTEx--Coexpression	TFAM
1368	0.8513	MSANTD1	1	299	0.9861	1	0.2321	GTEx--Coexpression	FAM216A
1369	0.8519	ZNF606	1	299	0.9861	1	0.2321	GTEx--Coexpression	INPP5J
1370	0.8525	ZBTB1	1	299	0.9861	1	0.2321	GTEx--Coexpression	ZCCHC9
1371	0.8531	ZNF716	1	299	0.9861	1	0.2321	GTEx--Coexpression	CCDC96
1372	0.8538	ZNF334	1	299	0.9861	1	0.2321	GTEx--Coexpression	TRPM3
1373	0.8544	ADNP2	1	299	0.9861	1	0.2321	GTEx--Coexpression	ACYP2
1374	0.855	CHAMP1	1	299	0.9861	1	0.2321	GTEx--Coexpression	FBXO22
1375	0.8556	HNF4G	1	299	0.9861	1	0.2321	GTEx--Coexpression	TDP2
1376	0.8563	ZNF782	1	299	0.9861	1	0.2321	GTEx--Coexpression	FAM136A
1377	0.8569	ZNF621	1	299	0.9861	1	0.2321	GTEx--Coexpression	NCBP2
1378	0.8575	FAM200B	1	299	0.9861	1	0.2321	GTEx--Coexpression	SERGEF
1379	0.8581	ZBTB6	1	299	0.9861	1	0.2321	GTEx--Coexpression	NARS2
1380	0.8587	ZNF160	1	299	0.9861	1	0.2321	GTEx--Coexpression	GSAP
1381	0.8594	ZNF559	1	299	0.9861	1	0.2321	GTEx--Coexpression	GSTM2
1382	0.86	FOXR2	1	299	0.9861	1	0.2321	GTEx--Coexpression	HMGN5
1383	0.8606	ZNF85	1	299	0.9861	1	0.2321	GTEx--Coexpression	PROCA1
1384	0.8612	ZNF90	1	299	0.9861	1	0.2321	GTEx--Coexpression	INPP5J
1385	0.8619	PRDM14	1	299	0.9861	1	0.2321	GTEx--Coexpression	HMGN5
1386	0.8625	ZNF397	1	299	0.9861	1	0.2321	GTEx--Coexpression	TRDMT1
1387	0.8631	KAT7	1	299	0.9861	1	0.2321	GTEx--Coexpression	GRK4
1388	0.8637	ZNF251	1	299	0.9861	1	0.2321	GTEx--Coexpression	TOMM22
1389	0.8643	SOX1	1	299	0.9861	1	0.2321	GTEx--Coexpression	PODXL2
1390	0.865	MYCN	1	299	0.9861	1	0.2321	GTEx--Coexpression	LINC01315
1391	0.8656	NR2F2	1	299	0.9861	1	0.2321	GTEx--Coexpression	TBX2-AS1
1392	0.8662	FOXA1	1	299	0.9861	1	0.2321	GTEx--Coexpression	STEAP2
1393	0.8668	ZBTB33	1	299	0.9861	1	0.2321	GTEx--Coexpression	SELENOM
1394	0.8675	HOXD1	1	299	0.9861	1	0.2321	GTEx--Coexpression	LINC01315
1395	0.8681	SAFB	1	299	0.9861	1	0.2321	GTEx--Coexpression	SNHG1
1396	0.8687	ZNF649	1	299	0.9861	1	0.2321	GTEx--Coexpression	PTPN14
1397	0.8693	RHOXF2	1	299	0.9861	1	0.2321	GTEx--Coexpression	HMGN5
1398	0.8699	ZNF609	1	299	0.9861	1	0.2321	GTEx--Coexpression	EPHA6
1399	0.8706	ZNF449	1	299	0.9861	1	0.2321	GTEx--Coexpression	ANO6
1400	0.8712	KDM5B	1	300	0.9863	1	0.2314	GTEx--Coexpression	CCDC96
1401	0.8718	ZBTB2	1	300	0.9863	1	0.2314	GTEx--Coexpression	MTHFD2
1402	0.8724	ZNF648	1	300	0.9863	1	0.2314	GTEx--Coexpression	DCXR
1403	0.8731	DLX3	1	300	0.9863	1	0.2314	GTEx--Coexpression	POU3F1
1404	0.8737	NFE2L2	1	300	0.9863	1	0.2314	GTEx--Coexpression	FABP5
1405	0.8743	TFAP2A	1	300	0.9863	1	0.2314	GTEx--Coexpression	POU3F1
1406	0.8749	GRHL1	1	300	0.9863	1	0.2314	GTEx--Coexpression	FABP5
1407	0.8755	ZNF273	1	300	0.9863	1	0.2314	GTEx--Coexpression	POU3F1
1408	0.8762	KLF4	1	300	0.9863	1	0.2314	GTEx--Coexpression	POU3F1
1409	0.8768	ZNF417	1	300	0.9863	1	0.2314	GTEx--Coexpression	ZCCHC9
1410	0.8774	POU2F3	1	300	0.9863	1	0.2314	GTEx--Coexpression	POU3F1
1411	0.878	PRDM4	1	300	0.9863	1	0.2314	GTEx--Coexpression	SLC7A1
1412	0.8787	SRY	1	300	0.9863	1	0.2314	GTEx--Coexpression	POU3F1
1413	0.8793	ZNF510	1	300	0.9863	1	0.2314	GTEx--Coexpression	SMIM8
1414	0.8799	IKZF5	1	300	0.9863	1	0.2314	GTEx--Coexpression	PPIC
1415	0.8805	ZNF773	1	300	0.9863	1	0.2314	GTEx--Coexpression	FBXO22
1416	0.8811	ZNF134	1	300	0.9863	1	0.2314	GTEx--Coexpression	PTPN14
1417	0.8818	ZNF540	1	300	0.9863	1	0.2314	GTEx--Coexpression	PODXL2
1418	0.8824	FOXI3	1	300	0.9863	1	0.2314	GTEx--Coexpression	POU3F1
1419	0.883	CENPA	1	300	0.9863	1	0.2314	GTEx--Coexpression	E2F1
1420	0.8836	BCL11B	1	300	0.9863	1	0.2314	GTEx--Coexpression	POU3F1
1421	0.8843	ZNF26	1	300	0.9863	1	0.2314	GTEx--Coexpression	FBXO22
1422	0.8849	MAF	1	300	0.9863	1	0.2314	GTEx--Coexpression	POU3F1
1423	0.8855	ZUP1	1	300	0.9863	1	0.2314	GTEx--Coexpression	GTF2B
1424	0.8861	ZNF7	1	300	0.9863	1	0.2314	GTEx--Coexpression	CDK2AP1
1425	0.8867	CREB3L3	1	300	0.9863	1	0.2314	GTEx--Coexpression	AMDHD1
1426	0.8874	RORA	1	300	0.9863	1	0.2314	GTEx--Coexpression	POU3F1
1427	0.888	ZNF212	1	300	0.9863	1	0.2314	GTEx--Coexpression	STARD3NL
1428	0.8886	ZNF558	1	300	0.9863	1	0.2314	GTEx--Coexpression	STON1
1429	0.8892	ZNF730	1	300	0.9863	1	0.2314	GTEx--Coexpression	TFAM
1430	0.8899	ZBTB11	1	300	0.9863	1	0.2314	GTEx--Coexpression	FBXO22
1431	0.8905	ZBTB7C	1	300	0.9863	1	0.2314	GTEx--Coexpression	FABP5
1432	0.8911	ZMAT4	1	300	0.9863	1	0.2314	GTEx--Coexpression	CLEC2L
1433	0.8917	BCL11A	1	300	0.9863	1	0.2314	GTEx--Coexpression	POU3F1
1434	0.8923	TEF	1	300	0.9863	1	0.2314	GTEx--Coexpression	ABCG4
1435	0.893	NOBOX	1	300	0.9863	1	0.2314	GTEx--Coexpression	HMGN5
1436	0.8936	PRDM1	1	300	0.9863	1	0.2314	GTEx--Coexpression	FABP5
1437	0.8942	NR2C2	1	300	0.9863	1	0.2314	GTEx--Coexpression	DNASE1L1
1438	0.8948	ZNF224	1	300	0.9863	1	0.2314	GTEx--Coexpression	ZCCHC9
1439	0.8955	ZNF138	1	300	0.9863	1	0.2314	GTEx--Coexpression	CTSZ
1440	0.8961	ZNF491	1	300	0.9863	1	0.2314	GTEx--Coexpression	TRDMT1
1441	0.8967	ZNF724	1	300	0.9863	1	0.2314	GTEx--Coexpression	BCAS4
1442	0.8973	AHDC1	1	300	0.9863	1	0.2314	GTEx--Coexpression	STARD3NL
1443	0.8979	DLX2	1	300	0.9863	1	0.2314	GTEx--Coexpression	FNDC10
1444	0.8986	CIC	1	300	0.9863	1	0.2314	GTEx--Coexpression	GRK4
1445	0.8992	KLF3	1	300	0.9863	1	0.2314	GTEx--Coexpression	HECA
1446	0.8998	OVOL2	1	300	0.9863	1	0.2314	GTEx--Coexpression	ATP2C2
1447	0.9004	SP5	1	300	0.9863	1	0.2314	GTEx--Coexpression	STARD3NL
1448	0.9011	GATA3	1	300	0.9863	1	0.2314	GTEx--Coexpression	POU3F1
1449	0.9017	HES2	1	300	0.9863	1	0.2314	GTEx--Coexpression	FABP5
1450	0.9023	ZNF284	1	300	0.9863	1	0.2314	GTEx--Coexpression	CCDC92
1451	0.9029	EN1	1	300	0.9863	1	0.2314	GTEx--Coexpression	PTPN14
1452	0.9035	ZNF430	1	300	0.9863	1	0.2314	GTEx--Coexpression	CCDC92
1453	0.9042	LMX1B	1	300	0.9863	1	0.2314	GTEx--Coexpression	OXTR
1454	0.9048	NR1I2	1	300	0.9863	1	0.2314	GTEx--Coexpression	DCXR
1455	0.9054	ZNF93	1	300	0.9863	1	0.2314	GTEx--Coexpression	LYN
1456	0.906	ZNF589	1	300	0.9863	1	0.2314	GTEx--Coexpression	GSAP
1457	0.9067	NR1D1	1	300	0.9863	1	0.2314	GTEx--Coexpression	POU3F1
1458	0.9073	ZNF155	1	300	0.9863	1	0.2314	GTEx--Coexpression	FBXO22
1459	0.9079	DLX5	1	300	0.9863	1	0.2314	GTEx--Coexpression	POU3F1
1460	0.9085	ZNF706	1	300	0.9863	1	0.2314	GTEx--Coexpression	POU3F1
1461	0.9091	EGR3	1	300	0.9863	1	0.2314	GTEx--Coexpression	POU3F1
1462	0.9098	ZNF326	1	300	0.9863	1	0.2314	GTEx--Coexpression	LINC01315
1463	0.9104	ZFP14	1	300	0.9863	1	0.2314	GTEx--Coexpression	DNPEP
1464	0.911	STAT3	1	300	0.9863	1	0.2314	GTEx--Coexpression	PODXL2
1465	0.9116	TERB1	1	300	0.9863	1	0.2314	GTEx--Coexpression	CCDC96
1466	0.9123	ZNF852	1	300	0.9863	1	0.2314	GTEx--Coexpression	FBXO22
1467	0.9129	ZBED5	1	300	0.9863	1	0.2314	GTEx--Coexpression	GSTM2
1468	0.9135	ZNF431	1	300	0.9863	1	0.2314	GTEx--Coexpression	FABP5
1469	0.9141	THAP6	1	300	0.9863	1	0.2314	GTEx--Coexpression	ZCCHC9
1470	0.9147	CTCF	1	300	0.9863	1	0.2314	GTEx--Coexpression	EFL1
1471	0.9154	CDX4	1	300	0.9863	1	0.2314	GTEx--Coexpression	POU3F1
1472	0.916	FOXI2	1	300	0.9863	1	0.2314	GTEx--Coexpression	FABP5
1473	0.9166	HOXB1	1	300	0.9863	1	0.2314	GTEx--Coexpression	FABP5
1474	0.9172	DNMT1	1	300	0.9863	1	0.2314	GTEx--Coexpression	TFAM
1475	0.9179	TFDP1	1	300	0.9863	1	0.2314	GTEx--Coexpression	E2F1
1476	0.9185	ZNF695	1	300	0.9863	1	0.2314	GTEx--Coexpression	BCAS4
1477	0.9191	SOX15	1	300	0.9863	1	0.2314	GTEx--Coexpression	FABP5
1478	0.9197	ZNF804A	1	300	0.9863	1	0.2314	GTEx--Coexpression	CCDC184
1479	0.9203	HIVEP2	1	300	0.9863	1	0.2314	GTEx--Coexpression	SMIM8
1480	0.921	ZSCAN26	1	300	0.9863	1	0.2314	GTEx--Coexpression	ZNF517
1481	0.9216	ZNF404	1	300	0.9863	1	0.2314	GTEx--Coexpression	SMIM8
1482	0.9222	ZNF440	1	300	0.9863	1	0.2314	GTEx--Coexpression	ATP2C2
1483	0.9228	HESX1	1	300	0.9863	1	0.2314	GTEx--Coexpression	FBXO22
1484	0.9235	FOXN1	1	300	0.9863	1	0.2314	GTEx--Coexpression	POU3F1
1485	0.9241	TBX6	1	300	0.9863	1	0.2314	GTEx--Coexpression	FABP5
1486	0.9247	OTX1	1	300	0.9863	1	0.2314	GTEx--Coexpression	RAB3D
1487	0.9253	GRHL3	1	300	0.9863	1	0.2314	GTEx--Coexpression	FABP5
1488	0.9259	ZNF232	1	300	0.9863	1	0.2314	GTEx--Coexpression	PYGO1
1489	0.9266	L3MBTL4	1	300	0.9863	1	0.2314	GTEx--Coexpression	FANK1
1490	0.9272	MYT1L	1	300	0.9863	1	0.2314	GTEx--Coexpression	CCDC184
1491	0.9278	TPRX1	1	300	0.9863	1	0.2314	GTEx--Coexpression	TMEM191A
1492	0.9284	BARX2	1	300	0.9863	1	0.2314	GTEx--Coexpression	FABP5
1493	0.9291	KDM2A	0	300	1	1	0	GTEx--Coexpression
1494	0.9297	HOXC13	0	300	1	1	0	GTEx--Coexpression
1495	0.9303	HIVEP1	0	300	1	1	0	GTEx--Coexpression
1496	0.9309	ANHX	0	300	1	1	0	GTEx--Coexpression
1497	0.9315	PRDM15	0	300	1	1	0	GTEx--Coexpression
1498	0.9322	ZNF714	0	300	1	1	0	GTEx--Coexpression
1499	0.9328	HES1	0	300	1	1	0	GTEx--Coexpression
1500	0.9334	RARG	0	300	1	1	0	GTEx--Coexpression
1501	0.934	E2F7	0	300	1	1	0	GTEx--Coexpression
1502	0.9347	ZNF750	0	300	1	1	0	GTEx--Coexpression
1503	0.9353	IRX2	0	300	1	1	0	GTEx--Coexpression
1504	0.9359	GRHL2	0	300	1	1	0	GTEx--Coexpression
1505	0.9365	ZBTB14	0	300	1	1	0	GTEx--Coexpression
1506	0.9371	ZSCAN4	0	300	1	1	0	GTEx--Coexpression
1507	0.9378	IRF6	0	300	1	1	0	GTEx--Coexpression
1508	0.9384	ZNF850	0	300	1	1	0	GTEx--Coexpression
1509	0.939	ZNF846	0	300	1	1	0	GTEx--Coexpression
1510	0.9396	MYC	0	300	1	1	0	GTEx--Coexpression
1511	0.9403	IRX4	0	300	1	1	0	GTEx--Coexpression
1512	0.9409	ZNF678	0	300	1	1	0	GTEx--Coexpression
1513	0.9415	TFAP2C	0	300	1	1	0	GTEx--Coexpression
1514	0.9421	ZNF223	0	300	1	1	0	GTEx--Coexpression
1515	0.9428	ZNF99	0	300	1	1	0	GTEx--Coexpression
1516	0.9434	ZNF324B	0	300	1	1	0	GTEx--Coexpression
1517	0.944	ELK1	0	300	1	1	0	GTEx--Coexpression
1518	0.9446	ZNF786	0	300	1	1	0	GTEx--Coexpression
1519	0.9452	ZFP62	0	300	1	1	0	GTEx--Coexpression
1520	0.9459	TP63	0	300	1	1	0	GTEx--Coexpression
1521	0.9465	CASZ1	0	300	1	1	0	GTEx--Coexpression
1522	0.9471	KDM2B	0	300	1	1	0	GTEx--Coexpression
1523	0.9477	ELF3	0	300	1	1	0	GTEx--Coexpression
1524	0.9484	CSRNP3	0	300	1	1	0	GTEx--Coexpression
1525	0.949	DLX4	0	300	1	1	0	GTEx--Coexpression
1526	0.9496	ZNF66	0	300	1	1	0	GTEx--Coexpression
1527	0.9502	MYSM1	0	300	1	1	0	GTEx--Coexpression
1528	0.9508	ZNF57	0	300	1	1	0	GTEx--Coexpression
1529	0.9515	AHRR	0	300	1	1	0	GTEx--Coexpression
1530	0.9521	KLF8	0	300	1	1	0	GTEx--Coexpression
1531	0.9527	ZNF708	0	300	1	1	0	GTEx--Coexpression
1532	0.9533	MYCL	0	300	1	1	0	GTEx--Coexpression
1533	0.954	KLF5	0	300	1	1	0	GTEx--Coexpression
1534	0.9546	FOXR1	0	300	1	1	0	GTEx--Coexpression
1535	0.9552	ZNF37A	0	300	1	1	0	GTEx--Coexpression
1536	0.9558	ZNF766	0	300	1	1	0	GTEx--Coexpression
1537	0.9564	IRX5	0	300	1	1	0	GTEx--Coexpression
1538	0.9571	ZBTB5	0	300	1	1	0	GTEx--Coexpression
1539	0.9577	SP6	0	300	1	1	0	GTEx--Coexpression
1540	0.9583	POU3F1	0	300	1	1	0	GTEx--Coexpression
1541	0.9589	ZNF726	0	300	1	1	0	GTEx--Coexpression
1542	0.9596	IRX3	0	300	1	1	0	GTEx--Coexpression
1543	0.9602	FOXG1	0	300	1	1	0	GTEx--Coexpression
1544	0.9608	ZNF844	0	300	1	1	0	GTEx--Coexpression
1545	0.9614	TCF3	0	300	1	1	0	GTEx--Coexpression
1546	0.962	ZNF492	0	300	1	1	0	GTEx--Coexpression
1547	0.9627	TFAP2B	0	300	1	1	0	GTEx--Coexpression
1548	0.9633	ASCL4	0	300	1	1	0	GTEx--Coexpression
1549	0.9639	ZNF845	0	300	1	1	0	GTEx--Coexpression
1550	0.9645	ETV3	0	300	1	1	0	GTEx--Coexpression
1551	0.9652	TBP	0	300	1	1	0	GTEx--Coexpression
1552	0.9658	ZBTB7A	0	300	1	1	0	GTEx--Coexpression
1553	0.9664	TET3	0	300	1	1	0	GTEx--Coexpression
1554	0.967	ZKSCAN8	0	300	1	1	0	GTEx--Coexpression
1555	0.9676	HELT	0	300	1	1	0	GTEx--Coexpression
1556	0.9683	ZNF530	0	300	1	1	0	GTEx--Coexpression
1557	0.9689	HOXC12	0	300	1	1	0	GTEx--Coexpression
1558	0.9695	ARNT2	0	300	1	1	0	GTEx--Coexpression
1559	0.9701	ETV7	0	300	1	1	0	GTEx--Coexpression
1560	0.9708	OVOL1	0	300	1	1	0	GTEx--Coexpression
1561	0.9714	AHCTF1	0	299	1	1	0	GTEx--Coexpression
1562	0.972	BPTF	0	299	1	1	0	GTEx--Coexpression
1563	0.9726	ZNF236	0	299	1	1	0	GTEx--Coexpression
1564	0.9732	SP9	0	299	1	1	0	GTEx--Coexpression
1565	0.9739	ZNF875	0	299	1	1	0	GTEx--Coexpression
1566	0.9745	ZNF416	0	299	1	1	0	GTEx--Coexpression
1567	0.9751	ZNF582	0	299	1	1	0	GTEx--Coexpression
1568	0.9757	ZNF501	0	299	1	1	0	GTEx--Coexpression
1569	0.9764	HIVEP3	0	299	1	1	0	GTEx--Coexpression
1570	0.977	TP73	0	299	1	1	0	GTEx--Coexpression
1571	0.9776	ZNF177	0	299	1	1	0	GTEx--Coexpression
1572	0.9782	ZNF729	0	299	1	1	0	GTEx--Coexpression
1573	0.9788	ZNF516	0	299	1	1	0	GTEx--Coexpression
1574	0.9795	ZNF320	0	299	1	1	0	GTEx--Coexpression
1575	0.9801	ZNF536	0	299	1	1	0	GTEx--Coexpression
1576	0.9807	ESX1	0	299	1	1	0	GTEx--Coexpression
1577	0.9813	ZNF675	0	299	1	1	0	GTEx--Coexpression
1578	0.982	FOXQ1	0	299	1	1	0	GTEx--Coexpression
1579	0.9826	PRDM9	0	299	1	1	0	GTEx--Coexpression
1580	0.9832	CTCFL	0	299	1	1	0	GTEx--Coexpression
1581	0.9838	ZNF292	0	299	1	1	0	GTEx--Coexpression
1582	0.9844	ZNF627	0	299	1	1	0	GTEx--Coexpression
1583	0.9851	ZNF227	0	299	1	1	0	GTEx--Coexpression
1584	0.9857	ZNF345	0	299	1	1	0	GTEx--Coexpression
1585	0.9863	JRK	0	299	1	1	0	GTEx--Coexpression
1586	0.9869	DACH2	0	299	1	1	0	GTEx--Coexpression
1587	0.9876	ZNF354B	0	299	1	1	0	GTEx--Coexpression
1588	0.9882	PROX2	0	299	1	1	0	GTEx--Coexpression
1589	0.9888	ARID2	0	298	1	1	0	GTEx--Coexpression
1590	0.9894	ADNP	0	298	1	1	0	GTEx--Coexpression
1591	0.99	ZNF665	0	298	1	1	0	GTEx--Coexpression
1592	0.9907	ZNF624	0	298	1	1	0	GTEx--Coexpression
1593	0.9913	ZNF644	0	298	1	1	0	GTEx--Coexpression
1594	0.9919	AKAP8L	0	298	1	1	0	GTEx--Coexpression
1595	0.9925	MYRF	0	298	1	1	0	GTEx--Coexpression
1596	0.9932	ZNF692	0	298	1	1	0	GTEx--Coexpression
1597	0.9938	ZNF24	0	298	1	1	0	GTEx--Coexpression
1598	0.9944	SON	0	298	1	1	0	GTEx--Coexpression
1599	0.995	CENPT	0	298	1	1	0	GTEx--Coexpression
1600	0.9956	MBNL2	0	298	1	1	0	GTEx--Coexpression
1601	0.9963	ZNF630	0	298	1	1	0	GTEx--Coexpression
1602	0.9969	MGA	0	298	1	1	0	GTEx--Coexpression
1603	0.9975	ZNF699	0	298	1	1	0	GTEx--Coexpression
1604	0.9981	ZNF789	0	298	1	1	0	GTEx--Coexpression
1605	0.9988	ZNF140	0	297	1	1	0	GTEx--Coexpression
1606	0.9994	ZNF182	0	297	1	1	0	GTEx--Coexpression
1607	1	ZNF518A	0	297	1	1	0	GTEx--Coexpression
Abbreviations: ECM, eigenvector centrality mapping; FDR, false discovery rate; FET, Fisher's Exact test; TF, transcription factor.
